# Supplementary material for: A new orthopteran-parasitizing horsehair worm, Acutogordius taiwanensis sp. n., with a redescription of Chordodes formosanus and novel host records from Taiwan (Nematomorpha, Gordiida)
Source: Zookeys. 2017 Jul 6;(683):1–23. doi: 10.3897/zookeys.683.12673 (PMC5523353; doi:10.3897/zookeys.683.12673)
Supplement: XML Treatment for Acutogordius taiwanensis [file zookeys.683.12673-treatment1.xml]

<!DOCTYPE tp:taxon-treatment
  PUBLIC "-//TaxonX//DTD Taxonomic Treatment Publishing DTD v0 20100105//EN" "tax-treatment-NSO.dtd">
<tp:taxon-treatment xmlns:tp="http://www.plazi.org/taxpub"><tp:treatment-meta><kwd-group><label>Taxon classification</label><kwd><named-content xmlns:xlink="http://www.w3.org/1999/xlink" content-type="kingdom">Animalia</named-content></kwd><kwd><named-content xmlns:xlink="http://www.w3.org/1999/xlink" content-type="order">Nematomorpha</named-content></kwd><kwd><named-content xmlns:xlink="http://www.w3.org/1999/xlink" content-type="family">Gordiida</named-content></kwd></kwd-group><mixed-citation publication-type="journal"><person-group><name><surname>Chiu</surname><given-names>Ming-Chung</given-names></name><name><surname>Huang</surname><given-names>Chin-Gi</given-names></name><name><surname>Wu</surname><given-names>Wen-Jer</given-names></name><name><surname>Shiao</surname><given-names>Shiuh-Feng</given-names></name></person-group><article-title>A new orthopteran-parasitizing horsehair worm, <italic><tp:taxon-name><tp:taxon-name-part taxon-name-part-type="genus" reg="Acutogordius">Acutogordius</tp:taxon-name-part> <tp:taxon-name-part taxon-name-part-type="species" reg="taiwanensis">taiwanensis</tp:taxon-name-part></tp:taxon-name></italic> sp. n., with a redescription of <italic><tp:taxon-name><tp:taxon-name-part taxon-name-part-type="genus" reg="Chordodes">Chordodes</tp:taxon-name-part> <tp:taxon-name-part taxon-name-part-type="species" reg="formosanus">formosanus</tp:taxon-name-part></tp:taxon-name></italic> and novel host records from Taiwan (<tp:taxon-name><tp:taxon-name-part taxon-name-part-type="phylum">Nematomorpha</tp:taxon-name-part></tp:taxon-name>, <tp:taxon-name><tp:taxon-name-part taxon-name-part-type="above-genus">Gordiida</tp:taxon-name-part></tp:taxon-name>)</article-title><source>Zookeys</source><day>6</day><month>7</month><year>2017</year><volume>2017</volume><issue>683</issue><fpage>1</fpage><lpage>23</lpage><pub-id pub-id-type="doi">10.3897/zookeys.683.12673</pub-id></mixed-citation></tp:treatment-meta><tp:nomenclature><tp:taxon-name>
            <tp:taxon-name-part taxon-name-part-type="genus" reg="Acutogordius">Acutogordius</tp:taxon-name-part>
            <tp:taxon-name-part taxon-name-part-type="species" reg="taiwanensis">taiwanensis</tp:taxon-name-part>
            <object-id xmlns:xlink="http://www.w3.org/1999/xlink" content-type="zoobank" xlink:type="simple">http://zoobank.org/59379D36-D879-4F8D-BB78-C47C88F818DB</object-id>
          </tp:taxon-name><tp:taxon-status xmlns:xlink="http://www.w3.org/1999/xlink" xlink:type="simple">sp. n.</tp:taxon-status></tp:nomenclature><tp:treatment-sec sec-type="type locality" id="SECID0EMDAE"><title>Type locality.</title><p>Wufengqi Waterfalls (<named-content xmlns:xlink="http://www.w3.org/1999/xlink" content-type="dwc:verbatimCoordinates" xlink:type="simple"><named-content content-type="geo-json" specific-use="{&#34;type&#34;:&#34;Point&#34;,&#34;coordinates&#34;:[121.747250,24.832117]}" id="NCID0EVDAE" xlink:type="simple">24°49′55.62′′N, 121°44′50.10′′E</named-content></named-content>), Jiaushi Township, Yilan County, Taiwan (holotype and allotype). Paratypes were collected from Sindian, New Taipei City, and the Fushan Botanical Garden, Yilan County. See Table <xref ref-type="table" rid="T1">1</xref> for detailed information.</p></tp:treatment-sec><tp:treatment-sec sec-type="type material" id="SECID0E5DAE"><title>Type material.</title><p>Partial bodies of the holotype and allotype were deposited with their hosts at the National Museum of Natural Science. Paratypes were deposited at the Department of Entomology, National Taiwan University, Taipei; the National Museum of Natural Science, Taichung, Taiwan; and Lake Biwa Museum, Shiga, Japan. See Table <xref ref-type="table" rid="T1">1</xref> for detailed information.</p><table-wrap id="T1" position="float" orientation="portrait"><label>Table 1.</label><caption><p>
                <italic><tp:taxon-name><tp:taxon-name-part taxon-name-part-type="genus" reg="Acutogordius">Acutogordius</tp:taxon-name-part> <tp:taxon-name-part taxon-name-part-type="species" reg="taiwanensis">taiwanensis</tp:taxon-name-part></tp:taxon-name></italic> sp. n. and <italic><tp:taxon-name><tp:taxon-name-part taxon-name-part-type="genus" reg="Chordodes">Chordodes</tp:taxon-name-part> <tp:taxon-name-part taxon-name-part-type="species" reg="formosanus">formosanus</tp:taxon-name-part></tp:taxon-name></italic> specimen information.</p></caption><table id="TID0EPIAC" rules="all"><tbody><tr><th rowspan="1" colspan="10">Horsehair worm</th></tr><tr><th rowspan="1" colspan="1">Species</th><th rowspan="1" colspan="1">Collection date</th><th rowspan="1" colspan="1">GenBank no.</th><th rowspan="1" colspan="1">Locality</th><th rowspan="1" colspan="1">Longitude and latitude</th><th rowspan="1" colspan="1">Collector</th><th rowspan="1" colspan="1">Depository</th><th rowspan="1" colspan="1">Sex</th><th rowspan="1" colspan="1">Length (mm)</th><th rowspan="1" colspan="1">Host code</th></tr><tr><td rowspan="1" colspan="1">
                    <italic><tp:taxon-name><tp:taxon-name-part taxon-name-part-type="genus" reg="Acutogordius">A.</tp:taxon-name-part> <tp:taxon-name-part taxon-name-part-type="species" reg="taiwanensis">taiwanensis</tp:taxon-name-part></tp:taxon-name></italic>
                  </td><td rowspan="1" colspan="1">16-XI-2014</td><td rowspan="1" colspan="1">KX591947</td><td rowspan="1" colspan="1">Xindian, New Taipei, Taiwan</td><td rowspan="1" colspan="1">
                    <named-content xmlns:xlink="http://www.w3.org/1999/xlink" content-type="dwc:verbatimCoordinates" xlink:type="simple"><named-content content-type="geo-json" specific-use="{&#34;type&#34;:&#34;Point&#34;,&#34;coordinates&#34;:[121.544778,24.846583]}" id="NCID0EOHAE" xlink:type="simple">24°50'47.70"N 121°32'41.20"E</named-content></named-content>
                  </td><td rowspan="1" colspan="1">Shipher Wu</td><td rowspan="1" colspan="1">NTU</td><td rowspan="1" colspan="1">F</td><td rowspan="1" colspan="1">283</td><td rowspan="1" colspan="1">HAc23302</td></tr><tr><td rowspan="1" colspan="1">
                    <italic><tp:taxon-name><tp:taxon-name-part taxon-name-part-type="genus" reg="Acutogordius">A.</tp:taxon-name-part> <tp:taxon-name-part taxon-name-part-type="species" reg="taiwanensis">taiwanensis</tp:taxon-name-part></tp:taxon-name></italic>
                  </td><td rowspan="1" colspan="1">2-VIII-2009</td><td rowspan="1" colspan="1">KX591922</td><td rowspan="1" colspan="1">Jiaushi, Yilian, Taiwan</td><td rowspan="1" colspan="1">
                    <named-content xmlns:xlink="http://www.w3.org/1999/xlink" content-type="dwc:verbatimCoordinates" xlink:type="simple"><named-content content-type="geo-json" specific-use="{&#34;type&#34;:&#34;Point&#34;,&#34;coordinates&#34;:[121.747256,24.832117]}" id="NCID0ECJAE" xlink:type="simple">24°49'55.62"N, 121°44'50.12"E</named-content></named-content>
                  </td><td rowspan="1" colspan="1">Ming-Chung Chiu</td><td rowspan="1" colspan="1">NTU</td><td rowspan="1" colspan="1">M</td><td rowspan="1" colspan="1">334</td><td rowspan="1" colspan="1">HAc26201</td></tr><tr><td rowspan="1" colspan="1">
                    <italic><tp:taxon-name><tp:taxon-name-part taxon-name-part-type="genus" reg="Acutogordius">A.</tp:taxon-name-part> <tp:taxon-name-part taxon-name-part-type="species" reg="taiwanensis">taiwanensis</tp:taxon-name-part></tp:taxon-name></italic>
                  </td><td rowspan="1" colspan="1">29-VII-2009</td><td rowspan="1" colspan="1">KX591948</td><td rowspan="1" colspan="1">Fushan botanical garden, Yilian, Taiwan</td><td rowspan="1" colspan="1">-</td><td rowspan="1" colspan="1">Ming-Chung Chiu</td><td rowspan="1" colspan="1">NTU</td><td rowspan="1" colspan="1">M</td><td rowspan="1" colspan="1">278</td><td rowspan="1" colspan="1">HAC26401</td></tr><tr><td rowspan="1" colspan="1">
                    <italic><tp:taxon-name><tp:taxon-name-part taxon-name-part-type="genus" reg="Acutogordius">A.</tp:taxon-name-part> <tp:taxon-name-part taxon-name-part-type="species" reg="taiwanensis">taiwanensis</tp:taxon-name-part></tp:taxon-name></italic>
                  </td><td rowspan="1" colspan="1">10-VII-2011</td><td rowspan="1" colspan="1">KX591926</td><td rowspan="1" colspan="1">Jiaushi, Yilian, Taiwan</td><td rowspan="1" colspan="1">
                    <named-content xmlns:xlink="http://www.w3.org/1999/xlink" content-type="dwc:verbatimCoordinates" xlink:type="simple"><named-content content-type="geo-json" specific-use="{&#34;type&#34;:&#34;Point&#34;,&#34;coordinates&#34;:[121.747256,24.832117]}" id="NCID0EBMAE" xlink:type="simple">24°49'55.62"N, 121°44'50.12"E</named-content></named-content>
                  </td><td rowspan="1" colspan="1">Ming-Chung Chiu</td><td rowspan="1" colspan="1">NTU</td><td rowspan="1" colspan="1">M</td><td rowspan="1" colspan="1">312</td><td rowspan="1" colspan="1">HAc26206</td></tr><tr><td rowspan="1" colspan="1">
                    <italic><tp:taxon-name><tp:taxon-name-part taxon-name-part-type="genus" reg="Acutogordius">A.</tp:taxon-name-part> <tp:taxon-name-part taxon-name-part-type="species" reg="taiwanensis">taiwanensis</tp:taxon-name-part></tp:taxon-name></italic>
                  </td><td rowspan="1" colspan="1">5-VII-2011</td><td rowspan="1" colspan="1">
                    <bold>KX591927<sup>1</sup></bold>
                  </td><td rowspan="1" colspan="1">Jiaushi, Yilian, Taiwan</td><td rowspan="1" colspan="1">
                    <named-content xmlns:xlink="http://www.w3.org/1999/xlink" content-type="dwc:verbatimCoordinates" xlink:type="simple"><named-content content-type="geo-json" specific-use="{&#34;type&#34;:&#34;Point&#34;,&#34;coordinates&#34;:[121.747256,24.832117]}" id="NCID0E1NAE" xlink:type="simple">24°49'55.62"N, 121°44'50.12"E</named-content></named-content>
                  </td><td rowspan="1" colspan="1">Ming-Chung Chiu</td><td rowspan="1" colspan="1">NMNS</td><td rowspan="1" colspan="1">M</td><td rowspan="1" colspan="1">410</td><td rowspan="1" colspan="1">HAc26207</td></tr><tr><td rowspan="1" colspan="1">
                    <italic><tp:taxon-name><tp:taxon-name-part taxon-name-part-type="genus" reg="Acutogordius">A.</tp:taxon-name-part> <tp:taxon-name-part taxon-name-part-type="species" reg="taiwanensis">taiwanensis</tp:taxon-name-part></tp:taxon-name></italic>
                  </td><td rowspan="1" colspan="1">5-VII-2011</td><td rowspan="1" colspan="1">KX591928</td><td rowspan="1" colspan="1">Jiaushi, Yilian, Taiwan</td><td rowspan="1" colspan="1">
                    <named-content xmlns:xlink="http://www.w3.org/1999/xlink" content-type="dwc:verbatimCoordinates" xlink:type="simple"><named-content content-type="geo-json" specific-use="{&#34;type&#34;:&#34;Point&#34;,&#34;coordinates&#34;:[121.747256,24.832117]}" id="NCID0EOPAE" xlink:type="simple">24°49'55.62"N, 121°44'50.12"E</named-content></named-content>
                  </td><td rowspan="1" colspan="1">Ming-Chung Chiu</td><td rowspan="1" colspan="1">NTU</td><td rowspan="1" colspan="1">M</td><td rowspan="1" colspan="1">428</td><td rowspan="1" colspan="1">HAc26208</td></tr><tr><td rowspan="1" colspan="1">
                    <italic><tp:taxon-name><tp:taxon-name-part taxon-name-part-type="genus" reg="Acutogordius">A.</tp:taxon-name-part> <tp:taxon-name-part taxon-name-part-type="species" reg="taiwanensis">taiwanensis</tp:taxon-name-part></tp:taxon-name></italic>
                  </td><td rowspan="1" colspan="1">18-VIII-2011</td><td rowspan="1" colspan="1">KX591929</td><td rowspan="1" colspan="1">Jiaushi, Yilian, Taiwan</td><td rowspan="1" colspan="1">
                    <named-content xmlns:xlink="http://www.w3.org/1999/xlink" content-type="dwc:verbatimCoordinates" xlink:type="simple"><named-content content-type="geo-json" specific-use="{&#34;type&#34;:&#34;Point&#34;,&#34;coordinates&#34;:[121.747256,24.832117]}" id="NCID0ECRAE" xlink:type="simple">24°49'55.62"N, 121°44'50.12"E</named-content></named-content>
                  </td><td rowspan="1" colspan="1">Ming-Chung Chiu</td><td rowspan="1" colspan="1">NTU</td><td rowspan="1" colspan="1">F</td><td rowspan="1" colspan="1">360</td><td rowspan="1" colspan="1">HAc26209</td></tr><tr><td rowspan="1" colspan="1">
                    <italic><tp:taxon-name><tp:taxon-name-part taxon-name-part-type="genus" reg="Acutogordius">A.</tp:taxon-name-part> <tp:taxon-name-part taxon-name-part-type="species" reg="taiwanensis">taiwanensis</tp:taxon-name-part></tp:taxon-name></italic>
                  </td><td rowspan="1" colspan="1">20-VII-2010</td><td rowspan="1" colspan="1">KX591930</td><td rowspan="1" colspan="1">Jiaushi, Yilian, Taiwan</td><td rowspan="1" colspan="1">
                    <named-content xmlns:xlink="http://www.w3.org/1999/xlink" content-type="dwc:verbatimCoordinates" xlink:type="simple"><named-content content-type="geo-json" specific-use="{&#34;type&#34;:&#34;Point&#34;,&#34;coordinates&#34;:[121.747256,24.832117]}" id="NCID0EWSAE" xlink:type="simple">24°49'55.62"N, 121°44'50.12"E</named-content></named-content>
                  </td><td rowspan="1" colspan="1">Ming-Chung Chiu</td><td rowspan="1" colspan="1">NTU</td><td rowspan="1" colspan="1">M</td><td rowspan="1" colspan="1">387</td><td rowspan="1" colspan="1">HAc26210</td></tr><tr><td rowspan="1" colspan="1">
                    <italic><tp:taxon-name><tp:taxon-name-part taxon-name-part-type="genus" reg="Acutogordius">A.</tp:taxon-name-part> <tp:taxon-name-part taxon-name-part-type="species" reg="taiwanensis">taiwanensis</tp:taxon-name-part></tp:taxon-name></italic>
                  </td><td rowspan="1" colspan="1">24-IX-2011</td><td rowspan="1" colspan="1">KX591931</td><td rowspan="1" colspan="1">Jiaushi, Yilian, Taiwan</td><td rowspan="1" colspan="1">
                    <named-content xmlns:xlink="http://www.w3.org/1999/xlink" content-type="dwc:verbatimCoordinates" xlink:type="simple"><named-content content-type="geo-json" specific-use="{&#34;type&#34;:&#34;Point&#34;,&#34;coordinates&#34;:[121.747256,24.832117]}" id="NCID0EKUAE" xlink:type="simple">24°49'55.62"N, 121°44'50.12"E</named-content></named-content>
                  </td><td rowspan="1" colspan="1">Ming-Chung Chiu</td><td rowspan="1" colspan="1">LBM</td><td rowspan="1" colspan="1">M</td><td rowspan="1" colspan="1">262</td><td rowspan="1" colspan="1">HAc26211-12</td></tr><tr><td rowspan="1" colspan="1">
                    <italic><tp:taxon-name><tp:taxon-name-part taxon-name-part-type="genus" reg="Acutogordius">A.</tp:taxon-name-part> <tp:taxon-name-part taxon-name-part-type="species" reg="taiwanensis">taiwanensis</tp:taxon-name-part></tp:taxon-name></italic>
                  </td><td rowspan="1" colspan="1">24-IX-2011</td><td rowspan="1" colspan="1">KX591932</td><td rowspan="1" colspan="1">Jiaushi, Yilian, Taiwan</td><td rowspan="1" colspan="1">
                    <named-content xmlns:xlink="http://www.w3.org/1999/xlink" content-type="dwc:verbatimCoordinates" xlink:type="simple"><named-content content-type="geo-json" specific-use="{&#34;type&#34;:&#34;Point&#34;,&#34;coordinates&#34;:[121.747256,24.832117]}" id="NCID0E5VAE" xlink:type="simple">24°49'55.62"N, 121°44'50.12"E</named-content></named-content>
                  </td><td rowspan="1" colspan="1">Ming-Chung Chiu</td><td rowspan="1" colspan="1">LBM</td><td rowspan="1" colspan="1">F</td><td rowspan="1" colspan="1">272</td><td rowspan="1" colspan="1">HAc26211-12</td></tr><tr><td rowspan="1" colspan="1">
                    <italic><tp:taxon-name><tp:taxon-name-part taxon-name-part-type="genus" reg="Acutogordius">A.</tp:taxon-name-part> <tp:taxon-name-part taxon-name-part-type="species" reg="taiwanensis">taiwanensis</tp:taxon-name-part></tp:taxon-name></italic>
                  </td><td rowspan="1" colspan="1">5-VIII-2012</td><td rowspan="1" colspan="1">
                    <bold>KX591933<sup>2</sup></bold>
                  </td><td rowspan="1" colspan="1">Jiaushi, Yilian, Taiwan</td><td rowspan="1" colspan="1">
                    <named-content xmlns:xlink="http://www.w3.org/1999/xlink" content-type="dwc:verbatimCoordinates" xlink:type="simple"><named-content content-type="geo-json" specific-use="{&#34;type&#34;:&#34;Point&#34;,&#34;coordinates&#34;:[121.747256,24.832117]}" id="NCID0EXXAE" xlink:type="simple">24°49'55.62"N, 121°44'50.12"E</named-content></named-content>
                  </td><td rowspan="1" colspan="1">Ming-Chung Chiu</td><td rowspan="1" colspan="1">NMNS</td><td rowspan="1" colspan="1">F</td><td rowspan="1" colspan="1">288</td><td rowspan="1" colspan="1">HAc26214</td></tr><tr><td rowspan="1" colspan="1">
                    <italic><tp:taxon-name><tp:taxon-name-part taxon-name-part-type="genus" reg="Acutogordius">A.</tp:taxon-name-part> <tp:taxon-name-part taxon-name-part-type="species" reg="taiwanensis">taiwanensis</tp:taxon-name-part></tp:taxon-name></italic>
                  </td><td rowspan="1" colspan="1">21-VII-2012</td><td rowspan="1" colspan="1">KX591934</td><td rowspan="1" colspan="1">Jiaushi, Yilian, Taiwan</td><td rowspan="1" colspan="1">
                    <named-content xmlns:xlink="http://www.w3.org/1999/xlink" content-type="dwc:verbatimCoordinates" xlink:type="simple"><named-content content-type="geo-json" specific-use="{&#34;type&#34;:&#34;Point&#34;,&#34;coordinates&#34;:[121.747256,24.832117]}" id="NCID0ELZAE" xlink:type="simple">24°49'55.62"N, 121°44'50.12"E</named-content></named-content>
                  </td><td rowspan="1" colspan="1">Ming-Chung Chiu</td><td rowspan="1" colspan="1">NMNS</td><td rowspan="1" colspan="1">M</td><td rowspan="1" colspan="1">133</td><td rowspan="1" colspan="1">HAc26215</td></tr><tr><td rowspan="1" colspan="1">
                    <italic><tp:taxon-name><tp:taxon-name-part taxon-name-part-type="genus" reg="Acutogordius">A.</tp:taxon-name-part> <tp:taxon-name-part taxon-name-part-type="species" reg="taiwanensis">taiwanensis</tp:taxon-name-part></tp:taxon-name></italic>
                  </td><td rowspan="1" colspan="1">21-XI-2012</td><td rowspan="1" colspan="1">KX591935</td><td rowspan="1" colspan="1">Jiaushi, Yilian, Taiwan</td><td rowspan="1" colspan="1">
                    <named-content xmlns:xlink="http://www.w3.org/1999/xlink" content-type="dwc:verbatimCoordinates" xlink:type="simple"><named-content content-type="geo-json" specific-use="{&#34;type&#34;:&#34;Point&#34;,&#34;coordinates&#34;:[121.747256,24.832117]}" id="NCID0E61AE" xlink:type="simple">24°49'55.62"N, 121°44'50.12"E</named-content></named-content>
                  </td><td rowspan="1" colspan="1">Ming-Chung Chiu</td><td rowspan="1" colspan="1">NMNS</td><td rowspan="1" colspan="1">M</td><td rowspan="1" colspan="1">241</td><td rowspan="1" colspan="1">HAc26217</td></tr><tr><td rowspan="1" colspan="1">
                    <italic><tp:taxon-name><tp:taxon-name-part taxon-name-part-type="genus" reg="Acutogordius">A.</tp:taxon-name-part> <tp:taxon-name-part taxon-name-part-type="species" reg="taiwanensis">taiwanensis</tp:taxon-name-part></tp:taxon-name></italic>
                  </td><td rowspan="1" colspan="1">31-VIII-2012</td><td rowspan="1" colspan="1">KX591937</td><td rowspan="1" colspan="1">Jiaushi, Yilian, Taiwan</td><td rowspan="1" colspan="1">
                    <named-content xmlns:xlink="http://www.w3.org/1999/xlink" content-type="dwc:verbatimCoordinates" xlink:type="simple"><named-content content-type="geo-json" specific-use="{&#34;type&#34;:&#34;Point&#34;,&#34;coordinates&#34;:[121.747256,24.832117]}" id="NCID0ET3AE" xlink:type="simple">24°49'55.62"N, 121°44'50.12"E</named-content></named-content>
                  </td><td rowspan="1" colspan="1">Ming-Chung Chiu</td><td rowspan="1" colspan="1">NMNS</td><td rowspan="1" colspan="1">M</td><td rowspan="1" colspan="1">222</td><td rowspan="1" colspan="1">HAc26219-20</td></tr><tr><td rowspan="1" colspan="1">
                    <italic><tp:taxon-name><tp:taxon-name-part taxon-name-part-type="genus" reg="Acutogordius">A.</tp:taxon-name-part> <tp:taxon-name-part taxon-name-part-type="species" reg="taiwanensis">taiwanensis</tp:taxon-name-part></tp:taxon-name></italic>
                  </td><td rowspan="1" colspan="1">31-VIII-2012</td><td rowspan="1" colspan="1">KX591938</td><td rowspan="1" colspan="1">Jiaushi, Yilian, Taiwan</td><td rowspan="1" colspan="1">
                    <named-content xmlns:xlink="http://www.w3.org/1999/xlink" content-type="dwc:verbatimCoordinates" xlink:type="simple"><named-content content-type="geo-json" specific-use="{&#34;type&#34;:&#34;Point&#34;,&#34;coordinates&#34;:[121.747256,24.832117]}" id="NCID0EH5AE" xlink:type="simple">24°49'55.62"N, 121°44'50.12"E</named-content></named-content>
                  </td><td rowspan="1" colspan="1">Ming-Chung Chiu</td><td rowspan="1" colspan="1">NMNS</td><td rowspan="1" colspan="1">M</td><td rowspan="1" colspan="1">216</td><td rowspan="1" colspan="1">HAc26219-20</td></tr><tr><td rowspan="1" colspan="1">
                    <italic><tp:taxon-name><tp:taxon-name-part taxon-name-part-type="genus" reg="Acutogordius">A.</tp:taxon-name-part> <tp:taxon-name-part taxon-name-part-type="species" reg="taiwanensis">taiwanensis</tp:taxon-name-part></tp:taxon-name></italic>
                  </td><td rowspan="1" colspan="1">31-VIII-2012</td><td rowspan="1" colspan="1">KX591939</td><td rowspan="1" colspan="1">Jiaushi, Yilian, Taiwan</td><td rowspan="1" colspan="1">
                    <named-content xmlns:xlink="http://www.w3.org/1999/xlink" content-type="dwc:verbatimCoordinates" xlink:type="simple"><named-content content-type="geo-json" specific-use="{&#34;type&#34;:&#34;Point&#34;,&#34;coordinates&#34;:[121.747256,24.832117]}" id="NCID0E26AE" xlink:type="simple">24°49'55.62"N, 121°44'50.12"E</named-content></named-content>
                  </td><td rowspan="1" colspan="1">Ming-Chung Chiu</td><td rowspan="1" colspan="1">NMNS</td><td rowspan="1" colspan="1">F</td><td rowspan="1" colspan="1">322</td><td rowspan="1" colspan="1">HAc26221-21A</td></tr><tr><td rowspan="1" colspan="1">
                    <italic><tp:taxon-name><tp:taxon-name-part taxon-name-part-type="genus" reg="Acutogordius">A.</tp:taxon-name-part> <tp:taxon-name-part taxon-name-part-type="species" reg="taiwanensis">taiwanensis</tp:taxon-name-part></tp:taxon-name></italic>
                  </td><td rowspan="1" colspan="1">31-VIII-2012</td><td rowspan="1" colspan="1">NA<sup>3</sup></td><td rowspan="1" colspan="1">Jiaushi, Yilian, Taiwan</td><td rowspan="1" colspan="1">
                    <named-content xmlns:xlink="http://www.w3.org/1999/xlink" content-type="dwc:verbatimCoordinates" xlink:type="simple"><named-content content-type="geo-json" specific-use="{&#34;type&#34;:&#34;Point&#34;,&#34;coordinates&#34;:[121.747256,24.832117]}" id="NCID0ESBAG" xlink:type="simple">24°49'55.62"N, 121°44'50.12"E</named-content></named-content>
                  </td><td rowspan="1" colspan="1">Ming-Chung Chiu</td><td rowspan="1" colspan="1">NMNS</td><td rowspan="1" colspan="1">F</td><td rowspan="1" colspan="1">73</td><td rowspan="1" colspan="1">HAc26221-21A</td></tr><tr><td rowspan="1" colspan="1">
                    <italic><tp:taxon-name><tp:taxon-name-part taxon-name-part-type="genus" reg="Acutogordius">A.</tp:taxon-name-part> <tp:taxon-name-part taxon-name-part-type="species" reg="taiwanensis">taiwanensis</tp:taxon-name-part></tp:taxon-name></italic>
                  </td><td rowspan="1" colspan="1">31-VIII-2012</td><td rowspan="1" colspan="1">KX591940</td><td rowspan="1" colspan="1">Jiaushi, Yilian, Taiwan</td><td rowspan="1" colspan="1">
                    <named-content xmlns:xlink="http://www.w3.org/1999/xlink" content-type="dwc:verbatimCoordinates" xlink:type="simple"><named-content content-type="geo-json" specific-use="{&#34;type&#34;:&#34;Point&#34;,&#34;coordinates&#34;:[121.747256,24.832117]}" id="NCID0EGDAG" xlink:type="simple">24°49'55.62"N, 121°44'50.12"E</named-content></named-content>
                  </td><td rowspan="1" colspan="1">Ming-Chung Chiu</td><td rowspan="1" colspan="1">NMNS</td><td rowspan="1" colspan="1">F</td><td rowspan="1" colspan="1">285</td><td rowspan="1" colspan="1">HAc26222</td></tr><tr><td rowspan="1" colspan="1">
                    <italic><tp:taxon-name><tp:taxon-name-part taxon-name-part-type="genus" reg="Acutogordius">A.</tp:taxon-name-part> <tp:taxon-name-part taxon-name-part-type="species" reg="taiwanensis">taiwanensis</tp:taxon-name-part></tp:taxon-name></italic>
                  </td><td rowspan="1" colspan="1">26-VII-2014</td><td rowspan="1" colspan="1">KX591941</td><td rowspan="1" colspan="1">Jiaushi, Yilian, Taiwan</td><td rowspan="1" colspan="1">
                    <named-content xmlns:xlink="http://www.w3.org/1999/xlink" content-type="dwc:verbatimCoordinates" xlink:type="simple"><named-content content-type="geo-json" specific-use="{&#34;type&#34;:&#34;Point&#34;,&#34;coordinates&#34;:[121.747256,24.832117]}" id="NCID0E1EAG" xlink:type="simple">24°49'55.62"N, 121°44'50.12"E</named-content></named-content>
                  </td><td rowspan="1" colspan="1">Ming-Chung Chiu</td><td rowspan="1" colspan="1">LBM</td><td rowspan="1" colspan="1">M</td><td rowspan="1" colspan="1">369</td><td rowspan="1" colspan="1">HAc26223</td></tr><tr><td rowspan="1" colspan="1">
                    <italic><tp:taxon-name><tp:taxon-name-part taxon-name-part-type="genus" reg="Acutogordius">A.</tp:taxon-name-part> <tp:taxon-name-part taxon-name-part-type="species" reg="taiwanensis">taiwanensis</tp:taxon-name-part></tp:taxon-name></italic>
                  </td><td rowspan="1" colspan="1">26-VI-2015</td><td rowspan="1" colspan="1">KX591942</td><td rowspan="1" colspan="1">Jiaushi, Yilian, Taiwan</td><td rowspan="1" colspan="1">
                    <named-content xmlns:xlink="http://www.w3.org/1999/xlink" content-type="dwc:verbatimCoordinates" xlink:type="simple"><named-content content-type="geo-json" specific-use="{&#34;type&#34;:&#34;Point&#34;,&#34;coordinates&#34;:[121.747256,24.832117]}" id="NCID0EOGAG" xlink:type="simple">24°49'55.62"N, 121°44'50.12"E</named-content></named-content>
                  </td><td rowspan="1" colspan="1">Ming-Chung Chiu</td><td rowspan="1" colspan="1">NTU</td><td rowspan="1" colspan="1">M</td><td rowspan="1" colspan="1">164</td><td rowspan="1" colspan="1">HAc26225-26</td></tr><tr><td rowspan="1" colspan="1">
                    <italic><tp:taxon-name><tp:taxon-name-part taxon-name-part-type="genus" reg="Acutogordius">A.</tp:taxon-name-part> <tp:taxon-name-part taxon-name-part-type="species" reg="taiwanensis">taiwanensis</tp:taxon-name-part></tp:taxon-name></italic>
                  </td><td rowspan="1" colspan="1">26-VI-2015</td><td rowspan="1" colspan="1">KX591943</td><td rowspan="1" colspan="1">Jiaushi, Yilian, Taiwan</td><td rowspan="1" colspan="1">
                    <named-content xmlns:xlink="http://www.w3.org/1999/xlink" content-type="dwc:verbatimCoordinates" xlink:type="simple"><named-content content-type="geo-json" specific-use="{&#34;type&#34;:&#34;Point&#34;,&#34;coordinates&#34;:[121.747256,24.832117]}" id="NCID0ECIAG" xlink:type="simple">24°49'55.62"N, 121°44'50.12"E</named-content></named-content>
                  </td><td rowspan="1" colspan="1">Ming-Chung Chiu</td><td rowspan="1" colspan="1">NTU</td><td rowspan="1" colspan="1">F</td><td rowspan="1" colspan="1">166</td><td rowspan="1" colspan="1">HAc26225-26</td></tr><tr><td rowspan="1" colspan="1">
                    <italic><tp:taxon-name><tp:taxon-name-part taxon-name-part-type="genus" reg="Acutogordius">A.</tp:taxon-name-part> <tp:taxon-name-part taxon-name-part-type="species" reg="taiwanensis">taiwanensis</tp:taxon-name-part></tp:taxon-name></italic>
                  </td><td rowspan="1" colspan="1">17-VII-2015</td><td rowspan="1" colspan="1">KX591944</td><td rowspan="1" colspan="1">Jiaushi, Yilian, Taiwan</td><td rowspan="1" colspan="1">
                    <named-content xmlns:xlink="http://www.w3.org/1999/xlink" content-type="dwc:verbatimCoordinates" xlink:type="simple"><named-content content-type="geo-json" specific-use="{&#34;type&#34;:&#34;Point&#34;,&#34;coordinates&#34;:[121.747256,24.832117]}" id="NCID0EWJAG" xlink:type="simple">24°49'55.62"N, 121°44'50.12"E</named-content></named-content>
                  </td><td rowspan="1" colspan="1">Ming-Chung Chiu</td><td rowspan="1" colspan="1">LBM</td><td rowspan="1" colspan="1">M</td><td rowspan="1" colspan="1">280</td><td rowspan="1" colspan="1">HAc26228</td></tr><tr><td rowspan="1" colspan="1">
                    <italic><tp:taxon-name><tp:taxon-name-part taxon-name-part-type="genus" reg="Acutogordius">A.</tp:taxon-name-part> <tp:taxon-name-part taxon-name-part-type="species" reg="taiwanensis">taiwanensis</tp:taxon-name-part></tp:taxon-name></italic>
                  </td><td rowspan="1" colspan="1">17-VII-2015</td><td rowspan="1" colspan="1">KX591945</td><td rowspan="1" colspan="1">Jiaushi, Yilian, Taiwan</td><td rowspan="1" colspan="1">
                    <named-content xmlns:xlink="http://www.w3.org/1999/xlink" content-type="dwc:verbatimCoordinates" xlink:type="simple"><named-content content-type="geo-json" specific-use="{&#34;type&#34;:&#34;Point&#34;,&#34;coordinates&#34;:[121.747256,24.832117]}" id="NCID0EKLAG" xlink:type="simple">24°49'55.62"N, 121°44'50.12"E</named-content></named-content>
                  </td><td rowspan="1" colspan="1">Ming-Chung Chiu</td><td rowspan="1" colspan="1">LBM</td><td rowspan="1" colspan="1">F</td><td rowspan="1" colspan="1">432</td><td rowspan="1" colspan="1">HAc26231</td></tr><tr><td rowspan="1" colspan="1">
                    <italic><tp:taxon-name><tp:taxon-name-part taxon-name-part-type="genus" reg="Acutogordius">A.</tp:taxon-name-part> <tp:taxon-name-part taxon-name-part-type="species" reg="taiwanensis">taiwanensis</tp:taxon-name-part></tp:taxon-name></italic>
                  </td><td rowspan="1" colspan="1">17-VII-2015</td><td rowspan="1" colspan="1">KX591946</td><td rowspan="1" colspan="1">Jiaushi, Yilian, Taiwan</td><td rowspan="1" colspan="1">
                    <named-content xmlns:xlink="http://www.w3.org/1999/xlink" content-type="dwc:verbatimCoordinates" xlink:type="simple"><named-content content-type="geo-json" specific-use="{&#34;type&#34;:&#34;Point&#34;,&#34;coordinates&#34;:[121.747256,24.832117]}" id="NCID0E5MAG" xlink:type="simple">24°49'55.62"N, 121°44'50.12"E</named-content></named-content>
                  </td><td rowspan="1" colspan="1">Ming-Chung Chiu</td><td rowspan="1" colspan="1">LBM</td><td rowspan="1" colspan="1">F</td><td rowspan="1" colspan="1">237</td><td rowspan="1" colspan="1">HAc26232</td></tr><tr><td rowspan="1" colspan="1">
                    <italic><tp:taxon-name><tp:taxon-name-part taxon-name-part-type="genus" reg="Chordodes">C.</tp:taxon-name-part> <tp:taxon-name-part taxon-name-part-type="species" reg="formosanus">formosanus</tp:taxon-name-part></tp:taxon-name></italic>
                  </td><td rowspan="1" colspan="1">11-II-2015</td><td rowspan="1" colspan="1">KX591949</td><td rowspan="1" colspan="1">Taipei Zoo, Taipei City, Taiwan</td><td rowspan="1" colspan="1">
                    <named-content xmlns:xlink="http://www.w3.org/1999/xlink" content-type="dwc:verbatimCoordinates" xlink:type="simple"><named-content content-type="geo-json" specific-use="{&#34;type&#34;:&#34;Point&#34;,&#34;coordinates&#34;:[121.580414,24.995750]}" id="NCID0ESOAG" xlink:type="simple">24°59'44.70"N, 121°34'49.49"E</named-content></named-content>
                  </td><td rowspan="1" colspan="1">Long-Chun Huang</td><td rowspan="1" colspan="1">NMNS</td><td rowspan="1" colspan="1">M</td><td rowspan="1" colspan="1">58</td><td rowspan="1" colspan="1">HCH11606-8</td></tr><tr><td rowspan="1" colspan="1">
                    <italic><tp:taxon-name><tp:taxon-name-part taxon-name-part-type="genus" reg="Chordodes">C.</tp:taxon-name-part> <tp:taxon-name-part taxon-name-part-type="species" reg="formosanus">formosanus</tp:taxon-name-part></tp:taxon-name></italic>
                  </td><td rowspan="1" colspan="1">11-II-2015</td><td rowspan="1" colspan="1">KX591950</td><td rowspan="1" colspan="1">Taipei Zoo, Taipei City, Taiwan</td><td rowspan="1" colspan="1">
                    <named-content xmlns:xlink="http://www.w3.org/1999/xlink" content-type="dwc:verbatimCoordinates" xlink:type="simple"><named-content content-type="geo-json" specific-use="{&#34;type&#34;:&#34;Point&#34;,&#34;coordinates&#34;:[121.580414,24.995750]}" id="NCID0EGQAG" xlink:type="simple">24°59'44.70"N, 121°34'49.49"E</named-content></named-content>
                  </td><td rowspan="1" colspan="1">Long-Chun Huang</td><td rowspan="1" colspan="1">NMNS</td><td rowspan="1" colspan="1">M</td><td rowspan="1" colspan="1">125</td><td rowspan="1" colspan="1">HCH11606-8</td></tr><tr><td rowspan="1" colspan="1">
                    <italic><tp:taxon-name><tp:taxon-name-part taxon-name-part-type="genus" reg="Chordodes">C.</tp:taxon-name-part> <tp:taxon-name-part taxon-name-part-type="species" reg="formosanus">formosanus</tp:taxon-name-part></tp:taxon-name></italic>
                  </td><td rowspan="1" colspan="1">11-II-2015</td><td rowspan="1" colspan="1">KX591951</td><td rowspan="1" colspan="1">Taipei Zoo, Taipei City, Taiwan</td><td rowspan="1" colspan="1">
                    <named-content xmlns:xlink="http://www.w3.org/1999/xlink" content-type="dwc:verbatimCoordinates" xlink:type="simple"><named-content content-type="geo-json" specific-use="{&#34;type&#34;:&#34;Point&#34;,&#34;coordinates&#34;:[121.580414,24.995750]}" id="NCID0E1RAG" xlink:type="simple">24°59'44.70"N, 121°34'49.49"E</named-content></named-content>
                  </td><td rowspan="1" colspan="1">Long-Chun Huang</td><td rowspan="1" colspan="1">NMNS</td><td rowspan="1" colspan="1">M</td><td rowspan="1" colspan="1">115</td><td rowspan="1" colspan="1">HCH11606-8</td></tr><tr><td rowspan="1" colspan="1">
                    <italic><tp:taxon-name><tp:taxon-name-part taxon-name-part-type="genus" reg="Chordodes">C.</tp:taxon-name-part> <tp:taxon-name-part taxon-name-part-type="species" reg="formosanus">formosanus</tp:taxon-name-part></tp:taxon-name></italic>
                  </td><td rowspan="1" colspan="1">4-III-2015</td><td rowspan="1" colspan="1">KX591952</td><td rowspan="1" colspan="1">Jiaushi, Yilian, Taiwan</td><td rowspan="1" colspan="1">
                    <named-content xmlns:xlink="http://www.w3.org/1999/xlink" content-type="dwc:verbatimCoordinates" xlink:type="simple"><named-content content-type="geo-json" specific-use="{&#34;type&#34;:&#34;Point&#34;,&#34;coordinates&#34;:[121.747256,24.832117]}" id="NCID0EOTAG" xlink:type="simple">24°49'55.62"N, 121°44'50.12"E</named-content></named-content>
                  </td><td rowspan="1" colspan="1">Ming-Chung Chiu</td><td rowspan="1" colspan="1">NTU</td><td rowspan="1" colspan="1">M</td><td rowspan="1" colspan="1">43</td><td rowspan="1" colspan="1">HCH26207</td></tr><tr><td rowspan="1" colspan="1">
                    <italic><tp:taxon-name><tp:taxon-name-part taxon-name-part-type="genus" reg="Chordodes">C.</tp:taxon-name-part> <tp:taxon-name-part taxon-name-part-type="species" reg="formosanus">formosanus</tp:taxon-name-part></tp:taxon-name></italic>
                  </td><td rowspan="1" colspan="1">10-XI-2015</td><td rowspan="1" colspan="1">KX591953</td><td rowspan="1" colspan="1">Jiaushi, Yilian, Taiwan</td><td rowspan="1" colspan="1">
                    <named-content xmlns:xlink="http://www.w3.org/1999/xlink" content-type="dwc:verbatimCoordinates" xlink:type="simple"><named-content content-type="geo-json" specific-use="{&#34;type&#34;:&#34;Point&#34;,&#34;coordinates&#34;:[121.747256,24.832117]}" id="NCID0ECVAG" xlink:type="simple">24°49'55.62"N, 121°44'50.12"E</named-content></named-content>
                  </td><td rowspan="1" colspan="1">Ming-Chung Chiu</td><td rowspan="1" colspan="1">NTU</td><td rowspan="1" colspan="1">M</td><td rowspan="1" colspan="1">204</td><td rowspan="1" colspan="1">HAc26216</td></tr></tbody></table><table-wrap-foot><fn><p>LBM: Lake Biwa Museum; NMNS: National Museum of Natural Science; NTU: National Taiwan University</p></fn><fn><p>
                  <sup>1</sup> Holotype</p></fn><fn><p>
                  <sup>2</sup> Allotype</p></fn><fn><p>
                  <sup>3</sup> Female specimen with insufficient DNA for sequencing</p></fn></table-wrap-foot></table-wrap></tp:treatment-sec><tp:treatment-sec sec-type="Type hosts" id="SECID0EIWAG"><title>Type hosts.</title><p>
            <italic><tp:taxon-name><tp:taxon-name-part taxon-name-part-type="genus" reg="Eugryllacris">Eugryllacris</tp:taxon-name-part></tp:taxon-name></italic> sp., <italic><tp:taxon-name><tp:taxon-name-part taxon-name-part-type="genus" reg="Neanias">Neanias</tp:taxon-name-part> <tp:taxon-name-part taxon-name-part-type="species" reg="magnus">magnus</tp:taxon-name-part></tp:taxon-name></italic> Matsumura and Shiraki, 1908 (<tp:taxon-name><tp:taxon-name-part taxon-name-part-type="order">Orthoptera</tp:taxon-name-part></tp:taxon-name>: <tp:taxon-name><tp:taxon-name-part taxon-name-part-type="family">Gryllacrididae</tp:taxon-name-part></tp:taxon-name>), <italic><tp:taxon-name><tp:taxon-name-part taxon-name-part-type="genus" reg="Deflorita">Deflorita</tp:taxon-name-part> <tp:taxon-name-part taxon-name-part-type="species" reg="apicalis">apicalis</tp:taxon-name-part></tp:taxon-name></italic> (Shiraki, 1930), <italic><tp:taxon-name><tp:taxon-name-part taxon-name-part-type="genus" reg="Elimaea">Elimaea</tp:taxon-name-part></tp:taxon-name></italic> sp., <italic><tp:taxon-name><tp:taxon-name-part taxon-name-part-type="genus" reg="Hexacentrus">Hexacentrus</tp:taxon-name-part> <tp:taxon-name-part taxon-name-part-type="species" reg="japonicus">japonicus</tp:taxon-name-part></tp:taxon-name></italic> Karny, 1907, <italic><tp:taxon-name><tp:taxon-name-part taxon-name-part-type="genus" reg="Hexacentrus">H.</tp:taxon-name-part> <tp:taxon-name-part taxon-name-part-type="species" reg="unicolor">unicolor</tp:taxon-name-part></tp:taxon-name></italic> Serville, 1831, <italic><tp:taxon-name><tp:taxon-name-part taxon-name-part-type="genus" reg="Isopsera">Isopsera</tp:taxon-name-part></tp:taxon-name></italic> sp., <italic><tp:taxon-name><tp:taxon-name-part taxon-name-part-type="genus" reg="Mecopoda">Mecopoda</tp:taxon-name-part> <tp:taxon-name-part taxon-name-part-type="species" reg="elongata">elongata</tp:taxon-name-part></tp:taxon-name></italic> (Linnaeus, 1758), <italic><tp:taxon-name><tp:taxon-name-part taxon-name-part-type="genus" reg="Phaulula">Phaulula</tp:taxon-name-part></tp:taxon-name></italic> sp., <italic><tp:taxon-name><tp:taxon-name-part taxon-name-part-type="genus" reg="Pyrgocorypha">Pyrgocorypha</tp:taxon-name-part> <tp:taxon-name-part taxon-name-part-type="species" reg="formosana">formosana</tp:taxon-name-part></tp:taxon-name></italic> Matsumura and Shiraki, 1908, <italic><tp:taxon-name><tp:taxon-name-part taxon-name-part-type="genus" reg="Sinochlora">Sinochlora</tp:taxon-name-part> <tp:taxon-name-part taxon-name-part-type="species" reg="longifissa">longifissa</tp:taxon-name-part></tp:taxon-name></italic> (Matsumura and Shiraki, 1908) (<tp:taxon-name><tp:taxon-name-part taxon-name-part-type="order">Orthoptera</tp:taxon-name-part></tp:taxon-name>: <tp:taxon-name><tp:taxon-name-part taxon-name-part-type="family">Tettigoniidae</tp:taxon-name-part></tp:taxon-name>). See Table <xref ref-type="table" rid="T2">2</xref> for detailed information.</p><table-wrap id="T2" position="float" orientation="portrait"><label>Table 2.</label><caption><p>Mantid and grasshopper horsehair worm host information.</p></caption><table id="TID0EFJAG" rules="all"><tbody><tr><th rowspan="1" colspan="1">Host code (see Table <xref ref-type="table" rid="T1">1</xref>)</th><th rowspan="1" colspan="1">Host species</th><th rowspan="1" colspan="1">Host sex</th><th rowspan="1" colspan="1">Host length (mm)</th></tr><tr><td rowspan="1" colspan="1">HAc23302</td><td rowspan="1" colspan="1">
                    <italic><tp:taxon-name><tp:taxon-name-part taxon-name-part-type="genus" reg="Mecopoda">Mecopoda</tp:taxon-name-part> <tp:taxon-name-part taxon-name-part-type="species" reg="elongata">elongata</tp:taxon-name-part></tp:taxon-name></italic>
                  </td><td rowspan="1" colspan="1">M</td><td rowspan="1" colspan="1">31.5</td></tr><tr><td rowspan="1" colspan="1">HAc26201</td><td rowspan="1" colspan="1">
                    <italic><tp:taxon-name><tp:taxon-name-part taxon-name-part-type="genus" reg="Eugryllacris">Eugryllacris</tp:taxon-name-part></tp:taxon-name></italic> sp.</td><td rowspan="1" colspan="1">M</td><td rowspan="1" colspan="1">27.5</td></tr><tr><td rowspan="1" colspan="1">HAC26401</td><td rowspan="1" colspan="1">
                    <italic><tp:taxon-name><tp:taxon-name-part taxon-name-part-type="genus" reg="Neanias">Neanias</tp:taxon-name-part> <tp:taxon-name-part taxon-name-part-type="species" reg="magnus">magnus</tp:taxon-name-part></tp:taxon-name></italic>
                  </td><td rowspan="1" colspan="1">F</td><td rowspan="1" colspan="1">20.5</td></tr><tr><td rowspan="1" colspan="1">HAc26206</td><td rowspan="1" colspan="1">
                    <italic><tp:taxon-name><tp:taxon-name-part taxon-name-part-type="genus" reg="Neanias">Neanias</tp:taxon-name-part> <tp:taxon-name-part taxon-name-part-type="species" reg="magnus">magnus</tp:taxon-name-part></tp:taxon-name></italic>
                  </td><td rowspan="1" colspan="1">M</td><td rowspan="1" colspan="1">21.9</td></tr><tr><td rowspan="1" colspan="1">HAc26207</td><td rowspan="1" colspan="1">
                    <italic><tp:taxon-name><tp:taxon-name-part taxon-name-part-type="genus" reg="Eugryllacris">Eugryllacris</tp:taxon-name-part></tp:taxon-name></italic> sp.</td><td rowspan="1" colspan="1">M</td><td rowspan="1" colspan="1">27.2</td></tr><tr><td rowspan="1" colspan="1">HAc26208</td><td rowspan="1" colspan="1">
                    <italic><tp:taxon-name><tp:taxon-name-part taxon-name-part-type="genus" reg="Eugryllacris">Eugryllacris</tp:taxon-name-part></tp:taxon-name></italic> sp.</td><td rowspan="1" colspan="1">M</td><td rowspan="1" colspan="1">25.9</td></tr><tr><td rowspan="1" colspan="1">HAc26209</td><td rowspan="1" colspan="1">
                    <italic><tp:taxon-name><tp:taxon-name-part taxon-name-part-type="genus" reg="Hexacentrus">Hexacentrus</tp:taxon-name-part> <tp:taxon-name-part taxon-name-part-type="species" reg="japonicus">japonicus</tp:taxon-name-part></tp:taxon-name></italic>
                  </td><td rowspan="1" colspan="1">F</td><td rowspan="1" colspan="1">29.4</td></tr><tr><td rowspan="1" colspan="1">HAc26210</td><td rowspan="1" colspan="1">
                    <italic><tp:taxon-name><tp:taxon-name-part taxon-name-part-type="genus" reg="Sinochlora">Sinochlora</tp:taxon-name-part> <tp:taxon-name-part taxon-name-part-type="species" reg="longifissa">longifissa</tp:taxon-name-part></tp:taxon-name></italic>
                  </td><td rowspan="1" colspan="1">F</td><td rowspan="1" colspan="1">33.5</td></tr><tr><td rowspan="1" colspan="1">HAc26211-12</td><td rowspan="1" colspan="1">
                    <italic><tp:taxon-name><tp:taxon-name-part taxon-name-part-type="genus" reg="Hexacentrus">Hexacentrus</tp:taxon-name-part> <tp:taxon-name-part taxon-name-part-type="species" reg="unicolor">unicolor</tp:taxon-name-part></tp:taxon-name></italic>
                  </td><td rowspan="1" colspan="1">F</td><td rowspan="1" colspan="1">28.8</td></tr><tr><td rowspan="1" colspan="1">HAc26214</td><td rowspan="1" colspan="1">
                    <italic><tp:taxon-name><tp:taxon-name-part taxon-name-part-type="genus" reg="Elimaea">Elimaea</tp:taxon-name-part></tp:taxon-name></italic> sp.</td><td rowspan="1" colspan="1">F</td><td rowspan="1" colspan="1">27.1</td></tr><tr><td rowspan="1" colspan="1">HAc26215</td><td rowspan="1" colspan="1">
                    <italic><tp:taxon-name><tp:taxon-name-part taxon-name-part-type="genus" reg="Deflorita">Deflorita</tp:taxon-name-part> <tp:taxon-name-part taxon-name-part-type="species" reg="apicalis">apicalis</tp:taxon-name-part></tp:taxon-name></italic>
                  </td><td rowspan="1" colspan="1">M</td><td rowspan="1" colspan="1">22.3</td></tr><tr><td rowspan="1" colspan="1">HAc26217</td><td rowspan="1" colspan="1">
                    <italic><tp:taxon-name><tp:taxon-name-part taxon-name-part-type="genus" reg="Pyrgocorypha">Pyrgocorypha</tp:taxon-name-part> <tp:taxon-name-part taxon-name-part-type="species" reg="formosana">formosana</tp:taxon-name-part></tp:taxon-name></italic>
                  </td><td rowspan="1" colspan="1">F</td><td rowspan="1" colspan="1">41.3</td></tr><tr><td rowspan="1" colspan="1">HAc26219-20</td><td rowspan="1" colspan="1">
                    <italic><tp:taxon-name><tp:taxon-name-part taxon-name-part-type="genus" reg="Phaulula">Phaulula</tp:taxon-name-part></tp:taxon-name></italic> sp.</td><td rowspan="1" colspan="1">F</td><td rowspan="1" colspan="1">23.1</td></tr><tr><td rowspan="1" colspan="1">HAc26221-21A</td><td rowspan="1" colspan="1">
                    <italic><tp:taxon-name><tp:taxon-name-part taxon-name-part-type="genus" reg="Hexacentrus">Hexacentrus</tp:taxon-name-part> <tp:taxon-name-part taxon-name-part-type="species" reg="unicolor">unicolor</tp:taxon-name-part></tp:taxon-name></italic>
                  </td><td rowspan="1" colspan="1">F</td><td rowspan="1" colspan="1">23.9</td></tr><tr><td rowspan="1" colspan="1">HAc26222</td><td rowspan="1" colspan="1">
                    <italic><tp:taxon-name><tp:taxon-name-part taxon-name-part-type="genus" reg="Hexacentrus">Hexacentrus</tp:taxon-name-part> <tp:taxon-name-part taxon-name-part-type="species" reg="unicolor">unicolor</tp:taxon-name-part></tp:taxon-name></italic>
                  </td><td rowspan="1" colspan="1">F</td><td rowspan="1" colspan="1">29.1</td></tr><tr><td rowspan="1" colspan="1">HAc26223</td><td rowspan="1" colspan="1">
                    <italic><tp:taxon-name><tp:taxon-name-part taxon-name-part-type="genus" reg="Elimaea">Elimaea</tp:taxon-name-part></tp:taxon-name></italic> sp.</td><td rowspan="1" colspan="1">F</td><td rowspan="1" colspan="1">27.2</td></tr><tr><td rowspan="1" colspan="1">HAc26225-26</td><td rowspan="1" colspan="1">
                    <italic><tp:taxon-name><tp:taxon-name-part taxon-name-part-type="genus" reg="Neanias">Neanias</tp:taxon-name-part> <tp:taxon-name-part taxon-name-part-type="species" reg="magnus">magnus</tp:taxon-name-part></tp:taxon-name></italic>
                  </td><td rowspan="1" colspan="1">M</td><td rowspan="1" colspan="1">17.9</td></tr><tr><td rowspan="1" colspan="1">HAc26228</td><td rowspan="1" colspan="1">
                    <italic><tp:taxon-name><tp:taxon-name-part taxon-name-part-type="genus" reg="Hexacentrus">Hexacentrus</tp:taxon-name-part> <tp:taxon-name-part taxon-name-part-type="species" reg="unicolor">unicolor</tp:taxon-name-part></tp:taxon-name></italic>
                  </td><td rowspan="1" colspan="1">M</td><td rowspan="1" colspan="1">28.4</td></tr><tr><td rowspan="1" colspan="1">HAc26231</td><td rowspan="1" colspan="1">
                    <italic><tp:taxon-name><tp:taxon-name-part taxon-name-part-type="genus" reg="Eugryllacris">Eugryllacris</tp:taxon-name-part></tp:taxon-name></italic> sp.</td><td rowspan="1" colspan="1">F</td><td rowspan="1" colspan="1">30.6</td></tr><tr><td rowspan="1" colspan="1">HAc26232</td><td rowspan="1" colspan="1">
                    <italic><tp:taxon-name><tp:taxon-name-part taxon-name-part-type="genus" reg="Isopsera">Isopsera</tp:taxon-name-part></tp:taxon-name></italic> sp.</td><td rowspan="1" colspan="1">M</td><td rowspan="1" colspan="1">24.1</td></tr><tr><td rowspan="1" colspan="1">HCH11606-8</td><td rowspan="1" colspan="1">
                    <italic><tp:taxon-name><tp:taxon-name-part taxon-name-part-type="genus" reg="Acromantis">Acromantis</tp:taxon-name-part> <tp:taxon-name-part taxon-name-part-type="species" reg="japonica">japonica</tp:taxon-name-part></tp:taxon-name></italic>
                  </td><td rowspan="1" colspan="1">F</td><td rowspan="1" colspan="1">29.4</td></tr><tr><td rowspan="1" colspan="1">HCH26207</td><td rowspan="1" colspan="1">
                    <italic><tp:taxon-name><tp:taxon-name-part taxon-name-part-type="genus" reg="Leptoteratura">Leptoteratura</tp:taxon-name-part></tp:taxon-name></italic> sp.</td><td rowspan="1" colspan="1">F</td><td rowspan="1" colspan="1">9.6</td></tr><tr><td rowspan="1" colspan="1">HAc26216</td><td rowspan="1" colspan="1">
                    <italic><tp:taxon-name><tp:taxon-name-part taxon-name-part-type="genus" reg="Holochlora">Holochlora</tp:taxon-name-part> <tp:taxon-name-part taxon-name-part-type="species" reg="japonica">japonica</tp:taxon-name-part></tp:taxon-name></italic>
                  </td><td rowspan="1" colspan="1">F</td><td rowspan="1" colspan="1">39.2</td></tr></tbody></table></table-wrap></tp:treatment-sec><tp:treatment-sec sec-type="etymology" id="SECID0EJMBG"><title>Etymology.</title><p>The specific name refers to the type locality, Taiwan.</p></tp:treatment-sec><tp:treatment-sec sec-type="diagnosis" id="SECID0EOMBG"><title>Diagnosis.</title><p>
            <italic><tp:taxon-name><tp:taxon-name-part taxon-name-part-type="genus" reg="Acutogordius">Acutogordius</tp:taxon-name-part> <tp:taxon-name-part taxon-name-part-type="species" reg="taiwanensis">taiwanensis</tp:taxon-name-part></tp:taxon-name></italic> sp. n. is morphologically similar to <italic><tp:taxon-name><tp:taxon-name-part taxon-name-part-type="genus" reg="Acutogordius">A.</tp:taxon-name-part> <tp:taxon-name-part taxon-name-part-type="species" reg="protectus">protectus</tp:taxon-name-part></tp:taxon-name></italic> Schmidt-Rhaesa and Geraci, 2006 with regards to the (1) distribution pattern of tiny bristles on the ventral posterior end, (2) moderately flat areoles (rounded in elevation) covering the tail tips, and (3) cone-shaped spines scattered on the base of the tail lobes of the male samples. However, it is distinct because of the small ornamentations on the mid-body.</p><p>
            <bold>Description</bold> (Figs <xref ref-type="fig" rid="F1">1</xref>–<xref ref-type="fig" rid="F7">7</xref>). <italic>Male adults</italic> (<italic>n</italic> = 14) (Figs <xref ref-type="fig" rid="F2">2</xref>, <xref ref-type="fig" rid="F3">3</xref>). Body length 288.3 ± 90.1 (133–428) mm, width (widest, after dehydration) 623 ± 173 (404–1079) µm. Body light brown, smooth, and slightly mucous covered (liquid on the body surface slightly viscous, light on live worms usually refracted) before fixed in alcohol, alcohol-preserved specimens significantly flat and hard.</p><p>Anterior end columnar and slightly narrowed at tip; anterior tip white (white cap) with a dark-brown collar (Fig. <xref ref-type="fig" rid="F1">1A</xref>); white spots scattered on brown collar (Fig. <xref ref-type="fig" rid="F1">1B, C</xref>) in some samples (3/14); under <abbrev xmlns:xlink="http://www.w3.org/1999/xlink" xlink:title="scanning electronic microscope" id="ABBRID0EOOBG" xlink:type="simple">SEM</abbrev>, surface of anterior end wrinkled (Fig. <xref ref-type="fig" rid="F1">1F</xref>) (4/14), smooth (Fig. <xref ref-type="fig" rid="F1">1D</xref>) (7/14), or smooth but wrinkled on the tip (Fig. <xref ref-type="fig" rid="F1">1E</xref>) (3/14); short bristles or holes scattered on some samples; no obvious boundary between the white cap and dark-brown collar.</p><fig id="F1" position="float" orientation="portrait"><label>Figure 1.</label><caption><p>Anterior end of <italic><tp:taxon-name><tp:taxon-name-part taxon-name-part-type="genus" reg="Acutogordius">Acutogordius</tp:taxon-name-part> <tp:taxon-name-part taxon-name-part-type="species" reg="taiwanensis">taiwanensis</tp:taxon-name-part></tp:taxon-name></italic> sp. n. <bold>A–C</bold> Images of the anterior end showing the (<bold>A</bold>) white cap and dark-brown collar and <bold>B–C</bold> white spots scattered on the brown collar <bold>D–F</bold> <abbrev xmlns:xlink="http://www.w3.org/1999/xlink" xlink:title="scanning electronic microscope" id="ABBRID0EZPBG" xlink:type="simple">SEM</abbrev> images of the anterior end surface that is <bold>D</bold> smooth <bold>E</bold> smooth but wrinkled on the tip with holes scattered on the dark-brown collar, and <bold>F</bold> wrinkled <bold>A–F</bold> are images from the same individual, respectively. Scale bars 500 µm (<bold>A–C</bold>), and 200 μm (<bold>D–F</bold>).</p></caption><graphic xmlns:xlink="http://www.w3.org/1999/xlink" xlink:href="zookeys-683-001-g001.jpg" position="float" orientation="portrait" xlink:type="simple" id="oo_143675.jpg"/></fig><fig id="F2" position="float" orientation="portrait"><label>Figure 2.</label><caption><p>Posterior end of male <italic><tp:taxon-name><tp:taxon-name-part taxon-name-part-type="genus" reg="Acutogordius">Acutogordius</tp:taxon-name-part> <tp:taxon-name-part taxon-name-part-type="species" reg="taiwanensis">taiwanensis</tp:taxon-name-part></tp:taxon-name></italic> sp. n. <bold>A–C</bold> Images of the posterior end with the postcloacal crescent extending <bold>A, C</bold> over or <bold>B</bold> anterior to the starting point of the tail lobe bifurcation <bold>D–F</bold> <abbrev xmlns:xlink="http://www.w3.org/1999/xlink" xlink:title="scanning electronic microscope" id="ABBRID0EJRBG" xlink:type="simple">SEM</abbrev> images of the posterior end with a <bold>D</bold> angled <bold>E</bold> slightly curved, and <bold>F</bold> semicircular postcloacal crescent <bold>A–F</bold> are images from the same individual, respectively. Scale bars 500 µm (<bold>A–C</bold>), and 200 μm (<bold>D–F</bold>).</p></caption><graphic xmlns:xlink="http://www.w3.org/1999/xlink" xlink:href="zookeys-683-001-g002.jpg" position="float" orientation="portrait" xlink:type="simple" id="oo_143676.jpg"/></fig><p>Cuticle in mid-body smooth, slightly wrinkled, or cracked; short or cone-like bristles (Fig. <xref ref-type="fig" rid="F3">3D, E</xref>) scattered on some samples (6/14).</p><p>Posterior end divided into two tail lobes, each 360.25 ± 53.30 (303.70–489.58) µm in length; lobe tips generally tapered, wrinkled, or covered by moderately flat areoles with short spines amongst areoles; inner side of tail lobes smooth; tiny spines scattered around tip; cone-shaped spines or flat areoles scattered on base behind post-cloacal crescent.</p><p>Ventral side of posterior end structured with post-cloacal crescent, cloacal opening, and tiny bristles. One post-cloacal crescent not evident as it was covered by larval cuticle, post-cloacal crescent length (extension along longitudinal axis) 275.48 ± 68.84 (195.78–417.03) µm, width (widest) 44.81 ± 16.21 (18.73–83.01) µm, located <!--PageBreak-->near base of tail lobes; post-cloacal crescent slightly curved (Fig. <xref ref-type="fig" rid="F2">2B, E</xref>) (5/13), nearly at right angle (Fig. <xref ref-type="fig" rid="F2">2A, D</xref>) (5/13, including two samples reared for laying eggs), or semicircular (which were more slender than the curved or angled ones) (Fig. <xref ref-type="fig" rid="F2">2C, F</xref>) (3/13). Two ends of post-cloacal crescent extending over (Fig. <xref ref-type="fig" rid="F2">2 A, C, D, F</xref>) (11/13) or anterior to (Fig. <xref ref-type="fig" rid="F2">2B, E</xref>) (2/13) starting point of tail lobe bifurcation. Cloacal opening circular or slightly oval-shaped, 26.61 ± 7.86 (14.63–43.23) µm in diameter, 55.50 ± 19.71 (32.55–89.90) µm away from anterior margin of post-cloacal crescent, surrounding depressed area in four samples, no circumcloacal spine. Cloacal openings of four specimens not visible as they were covered by the larval cuticle or by mold. Tiny bristles scattered over ventral side of posterior end except in two samples covered by larval skin or mold; tiny bristles scattered over ventral posterior end and concentrated on tail lobes (Fig. <xref ref-type="fig" rid="F3">3B</xref>) (3/13), anterior post-cloacal crescent (Fig. <xref ref-type="fig" rid="F3">3A</xref>) (1/13), or randomly scattered on the cuticle (Fig. <xref ref-type="fig" rid="F3">3D, E</xref>) (9/13).</p><fig id="F3" position="float" orientation="portrait"><label>Figure 3.</label><caption><p>Detailed diagnostic characteristics of male <italic><tp:taxon-name><tp:taxon-name-part taxon-name-part-type="genus" reg="Acutogordius">Acutogordius</tp:taxon-name-part> <tp:taxon-name-part taxon-name-part-type="species" reg="taiwanensis">taiwanensis</tp:taxon-name-part></tp:taxon-name></italic> sp. n. <bold>A</bold> Tiny bristles scattered anterior to postcloacal crescent <bold>B</bold> Tiny bristles scattered in concentrated groups on tail lobes <bold>C</bold> Lobe tips covered by moderately flat areoles with short spines amongst areoles <bold>D–E</bold> Short bristles scattered on the mid-body cuticle. Scale bars 200 µm (<bold>A–B</bold>), 100 µm (<bold>C–D</bold>), and 10 μm (<bold>E</bold>).</p></caption><graphic xmlns:xlink="http://www.w3.org/1999/xlink" xlink:href="zookeys-683-001-g003.jpg" position="float" orientation="portrait" xlink:type="simple" id="oo_143677.jpg"/></fig><p>
            <italic>Female adults</italic> (<italic>n</italic> = 10) (Fig. <xref ref-type="fig" rid="F4">4</xref>). Body length 271.80 ± 99.14 (73–432) mm, width (widest, after dehydration) 896 ± 171 (578–1120) μm, light brown, slightly mucous covered (liquid on the body surface slightly viscous, light on live worms usually refracted) before fixed in alcohol. Alcohol-preserved specimens flat in egg-laying samples. Anterior end (Fig. <xref ref-type="fig" rid="F4">4A</xref>) columnar and slightly narrowed at tip; white cap and dark-brown collar present. Under <abbrev xmlns:xlink="http://www.w3.org/1999/xlink" xlink:title="scanning electronic microscope" id="ABBRID0E4UBG" xlink:type="simple">SEM</abbrev>, surface of anterior end smooth or wrinkled; <!--PageBreak-->one sample had hole-like structures (Fig. <xref ref-type="fig" rid="F5">5J</xref>); small spines scattered on surface of three samples; no obvious boundary between the white cap and dark-brown collar. Cuticle in mid-body smooth, wrinkled, or crack-like; most with small spines scattered on cuticle (7/10). Posterior end (Fig. <xref ref-type="fig" rid="F4">4B</xref>) rounded, smooth, without spines or bristles. Cloacal opening on terminal end circular, 24.70 ± 5.88 (16.80–30.62) μm in diameter, no circum-cloacal spine.</p><fig id="F4" position="float" orientation="portrait"><label>Figure 4.</label><caption><p>Female <italic><tp:taxon-name><tp:taxon-name-part taxon-name-part-type="genus" reg="Acutogordius">Acutogordius</tp:taxon-name-part> <tp:taxon-name-part taxon-name-part-type="species" reg="taiwanensis">taiwanensis</tp:taxon-name-part></tp:taxon-name></italic> sp. n. <bold>A</bold> Anterior end <bold>B</bold> Posterior end. Clo, cloacal opening. Scale bars 100 µm (<bold>A–B</bold>).</p></caption><graphic xmlns:xlink="http://www.w3.org/1999/xlink" xlink:href="zookeys-683-001-g004.jpg" position="float" orientation="portrait" xlink:type="simple" id="oo_143678.jpg"/></fig><fig id="F5" position="float" orientation="portrait"><label>Figure 5.</label><caption><p>Morphological variation of the cuticle that may result from mucus. <bold>A</bold> Smooth cuticle <bold>B–C</bold> Wrinkled cuticle <bold>D–E</bold> Cracked surface of cuticle <bold>F</bold> Areole-like structures on the anterior end of the cuticle <bold>G–J</bold> Indentations on the <bold>G–I</bold> mid-body and <bold>J</bold> anterior end of the cuticle surface. Scale bars 100 µm (<bold>A</bold>), 10 µm (<bold>B</bold>), 50 µm (<bold>C–E</bold>), 100 µm (<bold>F</bold>), 20 µm (<bold>G</bold>), 100 µm (<bold>H</bold>), 10 µm (I), and 100 µm (<bold>J</bold>).</p></caption><graphic xmlns:xlink="http://www.w3.org/1999/xlink" xlink:href="zookeys-683-001-g005.jpg" position="float" orientation="portrait" xlink:type="simple" id="oo_143679.jpg"/></fig><p>
            <italic>Eggs</italic> (Fig. <xref ref-type="fig" rid="F6">6G</xref>). Egg string (Fig. <xref ref-type="fig" rid="F6">6G</xref>) length 12.04 ± 3.91 (4.94–19.13) mm, width 0.61 ± 0.11 (0.343–0.708) mm (<italic>n</italic> = 11), white or light yellow in color, deposited as short pieces not adhering to substrate. Eggs (12 days after being laid, nearly hatching) oval-shaped, length 31.93 ± 3.08 (28.79–34.67) µm, width 25.69 ± 1.25 (24.04–27.71) µm (<italic>n</italic> = 6).</p><p>
            <italic>Larvae</italic> (Fig. <xref ref-type="fig" rid="F6">6A–C, E–F, H</xref>). Newly hatched larvae near eggs presented as “worm-form” (Fig. <xref ref-type="fig" rid="F6">6B, E</xref>) or “cyst-form” (Fig. <xref ref-type="fig" rid="F6">6A</xref>). Both found among crushed egg strings. Under light microscopy, worm form (<italic>n</italic> = 13) larvae pre-septum length 31.25 ± 2.83 (24.66–34.14) μm, width 13.18 ± 0.44 (12.30–14.13) μm; post-septum length 80.75 ± 3.87 (77.16–89.13) μm, width 11.17 ± 0.70 (9.76–2.60) μm. Proboscis (same as stylet in our previous description in <xref ref-type="bibr" rid="B6">Chiu et al. (2011)</xref>) length 11.77 ± 0.87 (10.14–12.46) μm, width 3.29 ± 0.39 (2.79–4.02) μm; pseudo-intestines unequally subdivided, oval with length 48.22 ± 2.86 (44.69–54.32) μm, width 7.99 ± 0.87 (6.57–9.17) μm. Cyst form (<italic>n</italic> = 15) larvae post-septum folded into an oval shape, length 25.64 ± 1.66 (22.34–27.88) μm, width 17.41 ± 1.40 (14.91–19.38) μm; proboscis the only obvious structure, length 11.19 ± 1.25 (8.22–13.23) μm, width 2.60 ± 0.63 (1.38–3.21) μm.</p><p>Under <abbrev xmlns:xlink="http://www.w3.org/1999/xlink" xlink:title="scanning electronic microscope" id="ABBRID0E3YBG" xlink:type="simple">SEM</abbrev> (worm-form larvae), larvae superficially annulated with 13 segments on pre-septum and 35 on post-septum, ectodermal septum not distinguishable (Fig. <xref ref-type="fig" rid="F6">6E</xref>). Hooks arranged in three rings on anterior pre-septum: outer ring containing seven hooks, including ventral double hooks close to each other; middle and inner rings containing six hooks, and six inner spines, located between each outer hook (Fig. <xref ref-type="fig" rid="F6">6F</xref>). Proboscis inside the pre-septum covered by sheath, ornamented with two sets of spines: seven larger spines arranged laterally in two lines, except the largest terminal spine; seven smaller spines on dorsal side, no spines on ventral proboscis (Fig. <xref ref-type="fig" rid="F6">6H</xref>). One single posterior spine located on end of post-septum (Fig. <xref ref-type="fig" rid="F6">6E</xref>); exterior openings of pseudo-intestine may be present, but not clear (Fig. <xref ref-type="fig" rid="F6">6C</xref>).</p><p>
            <italic>Field-collected cysts</italic> (Fig. <xref ref-type="fig" rid="F6">6D</xref>) Three cysts inside a snail length 23.59–24.35 μm, width 15.33–16.45 μm; proboscis length 11.42–11.91 μm, width 1.67–2.047 μm. Shape of cysts similar to cyst-form larvae, no cyst wall found, likely ruined during sample preparation.</p><fig id="F6" position="float" orientation="portrait"><label>Figure 6.</label><caption><p>Immature stages of <italic><tp:taxon-name><tp:taxon-name-part taxon-name-part-type="genus" reg="Acutogordius">Acutogordius</tp:taxon-name-part> <tp:taxon-name-part taxon-name-part-type="species" reg="taiwanensis">taiwanensis</tp:taxon-name-part></tp:taxon-name></italic> sp. n. <bold>A–B</bold> Live <bold>A</bold> cyst-form and <bold>B</bold> worm-form larvae in water <bold>C</bold> Posterior view of a worm-form larva <bold>D</bold> Cysts in an infected snail; <bold>E</bold> Worm-form larva under <abbrev xmlns:xlink="http://www.w3.org/1999/xlink" xlink:title="scanning electronic microscope" id="ABBRID0E21BG" xlink:type="simple">SEM</abbrev> <bold>F</bold> Anterior view of a larva showing the hook arrangement <bold>G</bold> Egg strings <bold>H</bold> Close-up of the proboscis. <abbrev xmlns:xlink="http://www.w3.org/1999/xlink" xlink:title="dorsal spines" id="ABBRID0EF2BG" xlink:type="simple">DS</abbrev>, dorsal spines; <abbrev xmlns:xlink="http://www.w3.org/1999/xlink" xlink:title="hooklet" id="ABBRID0EJ2BG" xlink:type="simple">Ho</abbrev>, hooklet; <abbrev xmlns:xlink="http://www.w3.org/1999/xlink" xlink:title="lateral spines" id="ABBRID0EN2BG" xlink:type="simple">LS</abbrev>, lateral spines; <abbrev xmlns:xlink="http://www.w3.org/1999/xlink" xlink:title="pseudointestine" id="ABBRID0ER2BG" xlink:type="simple">Peo</abbrev>, pseudointestine exterior opening; <abbrev xmlns:xlink="http://www.w3.org/1999/xlink" xlink:title="postseptum" id="ABBRID0EV2BG" xlink:type="simple">PostS</abbrev>, postseptum; <abbrev xmlns:xlink="http://www.w3.org/1999/xlink" xlink:title="preseptum" id="ABBRID0EZ2BG" xlink:type="simple">PreS</abbrev>, preseptum; <abbrev xmlns:xlink="http://www.w3.org/1999/xlink" xlink:title="proboscis" id="ABBRID0E42BG" xlink:type="simple">Pro</abbrev>, proboscis; <abbrev xmlns:xlink="http://www.w3.org/1999/xlink" xlink:title="proboscis sheath" id="ABBRID0EB3BG" xlink:type="simple">PS</abbrev>, proboscis sheath; <abbrev xmlns:xlink="http://www.w3.org/1999/xlink" xlink:title="pseudointestine gland" id="ABBRID0EF3BG" xlink:type="simple">PsI</abbrev>, pseudointestine gland. Scale bars 50 µm (<bold>A–B</bold>), 2 µm (<bold>C</bold>), 50 µm (<bold>D</bold>), 10 µm (<bold>E</bold>), 5 µm (<bold>F</bold>), 1 cm (<bold>G</bold>), and 2 µm (<bold>H</bold>).</p></caption><graphic xmlns:xlink="http://www.w3.org/1999/xlink" xlink:href="zookeys-683-001-g006.jpg" position="float" orientation="portrait" xlink:type="simple" id="oo_143680.jpg"/></fig></tp:treatment-sec><tp:treatment-sec sec-type="Phylogeny" id="SECID0E33BG"><title>Phylogeny.</title><p>Except for one female with insufficient DNA for sequencing, the 23 <italic><tp:taxon-name><tp:taxon-name-part taxon-name-part-type="genus" reg="Acutogordius">Acutogordius</tp:taxon-name-part></tp:taxon-name></italic> <abbrev xmlns:xlink="http://www.w3.org/1999/xlink" xlink:title="cytochrome oxidase subunit I" id="ABBRID0EJ4BG" xlink:type="simple">COI</abbrev> sequences (GenBank numbers KX591922, KX591926–KX591935, KX591937–KX591948) contained eight haplotypes with 442 invariable sites, six singletons, and two parsimoniously informative sites. The genetic distance among them was 0.0025 with a range of 0.0000–0.0112. The phylogenetic tree had a polytomic topology in which some clades were not highly supported because of low bootstrap values and short genetic distances (Fig. <xref ref-type="fig" rid="F7">7</xref>). The genetic distance between the <abbrev xmlns:xlink="http://www.w3.org/1999/xlink" xlink:title="cytochrome oxidase subunit I" id="ABBRID0ER4BG" xlink:type="simple">COI</abbrev> sequences of these 23 <italic><tp:taxon-name><tp:taxon-name-part taxon-name-part-type="genus" reg="Acutogordius">Acutogordius</tp:taxon-name-part></tp:taxon-name></italic> individuals and that of <italic><tp:taxon-name><tp:taxon-name-part taxon-name-part-type="genus" reg="Gordius">G.</tp:taxon-name-part> <tp:taxon-name-part taxon-name-part-type="species" reg="balticus">balticus</tp:taxon-name-part></tp:taxon-name></italic> was 0.27948 compared to 0.25455 and 0.27439 for <italic><tp:taxon-name><tp:taxon-name-part taxon-name-part-type="genus" reg="Gordius">G.</tp:taxon-name-part> <tp:taxon-name-part taxon-name-part-type="species" reg="attoni">attoni</tp:taxon-name-part></tp:taxon-name></italic> and <tp:taxon-name><tp:taxon-name-part taxon-name-part-type="genus" reg="Gordius">G.</tp:taxon-name-part> <tp:taxon-name-part taxon-name-part-type="uncertainty-rank">cf.</tp:taxon-name-part> <tp:taxon-name-part taxon-name-part-type="species" reg="robustus">robustus</tp:taxon-name-part></tp:taxon-name>, respectively.</p><fig id="F7" position="float" orientation="portrait"><label>Figure 7.</label><caption><p>Neighbor-joining tree of <italic><tp:taxon-name><tp:taxon-name-part taxon-name-part-type="genus" reg="Acutogordius">Acutogordius</tp:taxon-name-part> <tp:taxon-name-part taxon-name-part-type="species" reg="taiwanensis">taiwanensis</tp:taxon-name-part></tp:taxon-name></italic> sp. n. and <italic><tp:taxon-name><tp:taxon-name-part taxon-name-part-type="genus" reg="Chordodes">Chordodes</tp:taxon-name-part> <tp:taxon-name-part taxon-name-part-type="species" reg="formosanus">formosanus</tp:taxon-name-part></tp:taxon-name></italic> compared to <italic><tp:taxon-name><tp:taxon-name-part taxon-name-part-type="genus" reg="Chordodes">C.</tp:taxon-name-part> <tp:taxon-name-part taxon-name-part-type="species" reg="japonensis">japonensis</tp:taxon-name-part></tp:taxon-name></italic>, <italic><tp:taxon-name><tp:taxon-name-part taxon-name-part-type="genus" reg="Gordius">Gordius</tp:taxon-name-part> <tp:taxon-name-part taxon-name-part-type="species" reg="attoni">attoni</tp:taxon-name-part></tp:taxon-name></italic>, <tp:taxon-name><tp:taxon-name-part taxon-name-part-type="genus" reg="Gordius">G.</tp:taxon-name-part> <tp:taxon-name-part taxon-name-part-type="uncertainty-rank">cf</tp:taxon-name-part> <tp:taxon-name-part taxon-name-part-type="species" reg="robustus">robustus</tp:taxon-name-part></tp:taxon-name>, <italic><tp:taxon-name><tp:taxon-name-part taxon-name-part-type="genus" reg="Gordius">G.</tp:taxon-name-part> <tp:taxon-name-part taxon-name-part-type="species" reg="balticus">balticus</tp:taxon-name-part></tp:taxon-name></italic>, and <italic><tp:taxon-name><tp:taxon-name-part taxon-name-part-type="genus" reg="Paragordius">Paragordius</tp:taxon-name-part></tp:taxon-name></italic> sp. Numbers at the nodes represent the percentage of 5,000 bootstrap replicates.</p></caption><graphic xmlns:xlink="http://www.w3.org/1999/xlink" xlink:href="zookeys-683-001-g007.jpg" position="float" orientation="portrait" xlink:type="simple" id="oo_143681.jpg"/></fig><!--PageBreak--></tp:treatment-sec><tp:treatment-sec sec-type="comments" id="SECID0EZBAI"><title>Comments.</title><p>The 23 <italic><tp:taxon-name><tp:taxon-name-part taxon-name-part-type="genus" reg="Acutogordius">Acutogordius</tp:taxon-name-part></tp:taxon-name></italic> samples from orthopteran hosts were determined to be from a single species based on their low genetic distances, which was similar to the intraspecific pairwise distances found within <tp:taxon-name><tp:taxon-name-part taxon-name-part-type="genus" reg="Gordius">G.</tp:taxon-name-part> <tp:taxon-name-part taxon-name-part-type="uncertainty-rank">cf.</tp:taxon-name-part> <tp:taxon-name-part taxon-name-part-type="species" reg="robustus">robustus</tp:taxon-name-part></tp:taxon-name> (0.64–2.63%) (<xref ref-type="bibr" rid="B15">Hanelt et al. 2015</xref>) and <italic><tp:taxon-name><tp:taxon-name-part taxon-name-part-type="genus" reg="Chordodes">C.</tp:taxon-name-part> <tp:taxon-name-part taxon-name-part-type="species" reg="formosanus">formosanus</tp:taxon-name-part></tp:taxon-name></italic> (0–1.92%) (<xref ref-type="bibr" rid="B6">Chiu et al. 2011</xref>) and lower than the interspecific pairwise distances among species of the genera <italic><tp:taxon-name><tp:taxon-name-part taxon-name-part-type="genus" reg="Gordius">Gordius</tp:taxon-name-part></tp:taxon-name></italic> (8.0–24.3%) (<xref ref-type="bibr" rid="B15">Hanelt et al. 2015</xref>) and <italic><tp:taxon-name><tp:taxon-name-part taxon-name-part-type="genus" reg="Chordodes">Chordodes</tp:taxon-name-part></tp:taxon-name></italic> (16.84%) (<xref ref-type="bibr" rid="B6">Chiu et al. 2011</xref>).</p><!--PageBreak--><p>All three morphological types of post-cloacal crescents identified in <italic><tp:taxon-name><tp:taxon-name-part taxon-name-part-type="genus" reg="Acutogordius">A.</tp:taxon-name-part> <tp:taxon-name-part taxon-name-part-type="species" reg="protectus">protectus</tp:taxon-name-part></tp:taxon-name></italic> were apparent in the <italic><tp:taxon-name><tp:taxon-name-part taxon-name-part-type="genus" reg="Acutogordius">Acutogordius</tp:taxon-name-part> <tp:taxon-name-part taxon-name-part-type="species" reg="taiwanensis">taiwanensis</tp:taxon-name-part></tp:taxon-name></italic> sp. n. samples. Nevertheless, post-cloacal crescents significantly extending onto the tail lobes were only described in <italic><tp:taxon-name><tp:taxon-name-part taxon-name-part-type="genus" reg="Acutogordius">Acutogordius</tp:taxon-name-part> <tp:taxon-name-part taxon-name-part-type="species" reg="taiwanensis">taiwanensis</tp:taxon-name-part></tp:taxon-name></italic> sp. n. and previously in <italic><tp:taxon-name><tp:taxon-name-part taxon-name-part-type="genus" reg="Acutogordius">A.</tp:taxon-name-part> <tp:taxon-name-part taxon-name-part-type="species" reg="acuminatus">acuminatus</tp:taxon-name-part></tp:taxon-name></italic> <xref ref-type="bibr" rid="B8">de Miralles and de Villalobos 1998</xref>, <italic><tp:taxon-name><tp:taxon-name-part taxon-name-part-type="genus" reg="Acutogordius">A.</tp:taxon-name-part> <tp:taxon-name-part taxon-name-part-type="species" reg="feae">feae</tp:taxon-name-part></tp:taxon-name></italic> (Camerano, 1897), <italic><tp:taxon-name><tp:taxon-name-part taxon-name-part-type="genus" reg="Acutogordius">A.</tp:taxon-name-part> <tp:taxon-name-part taxon-name-part-type="species" reg="obesus">obesus</tp:taxon-name-part></tp:taxon-name></italic> (Camerano, 1895), and <italic><tp:taxon-name><tp:taxon-name-part taxon-name-part-type="genus" reg="Acutogordius">A.</tp:taxon-name-part> <tp:taxon-name-part taxon-name-part-type="species" reg="sulawensis">sulawensis</tp:taxon-name-part></tp:taxon-name></italic> Schmidt-Rhaesa and Geraci, 2006. High intraspecific variation in the post-cloacal crescent makes this structure unsuitable as a diagnostic characteristic at the species level, despite that it is the most obvious structure that can be examined by stereomicroscope.</p><!--PageBreak--><p>Short bristles on the mid-body were a newly described character, which were first found in <italic><tp:taxon-name><tp:taxon-name-part taxon-name-part-type="genus" reg="Acutogordius">A.</tp:taxon-name-part> <tp:taxon-name-part taxon-name-part-type="species" reg="finni">finni</tp:taxon-name-part></tp:taxon-name></italic> (<xref ref-type="bibr" rid="B27">Schmidt-Rhaesa and Schwarz 2016</xref>). This character is not likely to be examined by stereomicroscope, but in <italic><tp:taxon-name><tp:taxon-name-part taxon-name-part-type="genus" reg="Acutogordius">Acutogordius</tp:taxon-name-part> <tp:taxon-name-part taxon-name-part-type="species" reg="taiwanensis">taiwanensis</tp:taxon-name-part></tp:taxon-name></italic> sp. n., the short bristles were still not consistently present in all individuals examined under <abbrev xmlns:xlink="http://www.w3.org/1999/xlink" xlink:title="scanning electronic microscope" id="ABBRID0ENHAI" xlink:type="simple">SEM</abbrev>. One of the possible reasons is that the bristles were covered by mucus on the cuticle surface. The surface of <italic><tp:taxon-name><tp:taxon-name-part taxon-name-part-type="genus" reg="Acutogordius">Acutogordius</tp:taxon-name-part></tp:taxon-name></italic> has been generally described as totally smooth (<xref ref-type="bibr" rid="B8">de Miralles and de Villalobos 1998</xref>, Schmidt-Rhaesa et al. 2006). However, various structures were found on the surface of <italic><tp:taxon-name><tp:taxon-name-part taxon-name-part-type="genus" reg="Acutogordius">Acutogordius</tp:taxon-name-part> <tp:taxon-name-part taxon-name-part-type="species" reg="taiwanensis">taiwanensis</tp:taxon-name-part></tp:taxon-name></italic> sp. n., including wrinkled, cracked, or indented structures. A similar structure (fine grooves as described in <xref ref-type="bibr" rid="B27">Schmidt-Rhaesa and Schwarz (2016)</xref> have been found in <italic><tp:taxon-name><tp:taxon-name-part taxon-name-part-type="genus" reg="Acutogordius">A.</tp:taxon-name-part> <tp:taxon-name-part taxon-name-part-type="species" reg="finni">finni</tp:taxon-name-part></tp:taxon-name></italic> (Figs <xref ref-type="fig" rid="F4">4D, E</xref> in <xref ref-type="bibr" rid="B27">Schmidt-Rhaesa and Schwarz (2016)</xref>), and some of the bristles look like “sticks” on the cuticle surface. In addition, the areole-like structure on the anterior end of one female, also suggested the possibility that the moderately flat areoles covering male tail tips were caused by mucus. Thus, although the moderately flat areoles and short bristles were applied as the main diagnostic characters for <italic><tp:taxon-name><tp:taxon-name-part taxon-name-part-type="genus" reg="Acutogordius">Acutogordius</tp:taxon-name-part> <tp:taxon-name-part taxon-name-part-type="species" reg="taiwanensis">taiwanensis</tp:taxon-name-part></tp:taxon-name></italic> sp. n. and <italic><tp:taxon-name><tp:taxon-name-part taxon-name-part-type="genus" reg="Acutogordius">A.</tp:taxon-name-part> <tp:taxon-name-part taxon-name-part-type="species" reg="protectus">protectus</tp:taxon-name-part></tp:taxon-name></italic>, more information may be necessary to confidently distinguish between the two species.</p></tp:treatment-sec><ref-list><ref id="B6"><mixed-citation xmlns:xlink="http://www.w3.org/1999/xlink" xlink:type="simple">
          <person-group><name name-style="western"><surname>Chiu</surname><given-names>MC</given-names></name><name name-style="western"><surname>Huang</surname><given-names>CG</given-names></name><name name-style="western"><surname>Wu</surname><given-names>WJ</given-names></name><name name-style="western"><surname>Shiao</surname><given-names>SF</given-names></name></person-group> (<year>2011</year>) <article-title>A new horsehair worm, <italic><tp:taxon-name><tp:taxon-name-part taxon-name-part-type="genus">Chordodes</tp:taxon-name-part> <tp:taxon-name-part taxon-name-part-type="species">formosanus</tp:taxon-name-part></tp:taxon-name></italic> sp. n. (<tp:taxon-name><tp:taxon-name-part taxon-name-part-type="phylum">Nematomorpha</tp:taxon-name-part></tp:taxon-name>, <tp:taxon-name><tp:taxon-name-part taxon-name-part-type="above-genus">Gordiida</tp:taxon-name-part></tp:taxon-name>) from <italic><tp:taxon-name><tp:taxon-name-part taxon-name-part-type="genus">Hierodula</tp:taxon-name-part></tp:taxon-name></italic> mantids of Taiwan and Japan with redescription of a closely related species, <italic><tp:taxon-name><tp:taxon-name-part taxon-name-part-type="genus">Chordodes</tp:taxon-name-part> <tp:taxon-name-part taxon-name-part-type="species">japonensis</tp:taxon-name-part></tp:taxon-name></italic>.</article-title> <source>ZooKeys</source> <volume>160</volume>: <fpage>1</fpage>–<lpage>22</lpage>. <ext-link xlink:type="simple" ext-link-type="doi" xlink:href="10.3897/zookeys.160.2290">https://doi.org/10.3897/zookeys.160.2290</ext-link></mixed-citation></ref><ref id="B15"><mixed-citation xmlns:xlink="http://www.w3.org/1999/xlink" xlink:type="simple">
          <person-group><name name-style="western"><surname>Hanelt</surname><given-names>B</given-names></name><name name-style="western"><surname>Schmidt-Rhaesa</surname><given-names>A</given-names></name><name name-style="western"><surname>Bolek</surname><given-names>MG</given-names></name></person-group> (<year>2015</year>) <article-title>Cryptic species of hairworm parasites revealed by molecular data and crowdsourcing of specimen collections.</article-title> <source>Molecular Phylogenetics and Evolution</source> <volume>82</volume>: <fpage>211</fpage>–<lpage>218</lpage>. <ext-link xlink:type="simple" ext-link-type="doi" xlink:href="10.1016/j.ympev.2014.09.010">https://doi.org/10.1016/j.ympev.2014.09.010</ext-link></mixed-citation></ref><ref id="B8"><mixed-citation xmlns:xlink="http://www.w3.org/1999/xlink" xlink:type="simple">
          <person-group><name name-style="western"><surname>de Miralles</surname><given-names>DB</given-names></name><name name-style="western"><surname>de Villalobos</surname><given-names>LC</given-names></name></person-group> (<year>1998</year>) <article-title>Dos nuevas especies y una nueva combinación para el género <italic><tp:taxon-name><tp:taxon-name-part taxon-name-part-type="genus">Acutogordius</tp:taxon-name-part></tp:taxon-name></italic> (<tp:taxon-name><tp:taxon-name-part taxon-name-part-type="phylum">Nematomorpha</tp:taxon-name-part></tp:taxon-name>: <tp:taxon-name><tp:taxon-name-part taxon-name-part-type="family">Gordiidae</tp:taxon-name-part></tp:taxon-name>).</article-title> <source>Neotropica</source> <volume>44</volume>: <fpage>75</fpage>–<lpage>79</lpage>.</mixed-citation></ref><ref id="B27"><mixed-citation xmlns:xlink="http://www.w3.org/1999/xlink" xlink:type="simple">
          <person-group><name name-style="western"><surname>Schmidt-Rhaesa</surname><given-names>A</given-names></name><name name-style="western"><surname>Schwarz</surname><given-names>CJ</given-names></name></person-group> (<year>2016</year>) <article-title><tp:taxon-name><tp:taxon-name-part taxon-name-part-type="phylum">Nematomorpha</tp:taxon-name-part></tp:taxon-name> from the Philippines, with description of two new species.</article-title> <source>Zootaxa</source> <volume>4158</volume>: <fpage>246</fpage>–<lpage>260</lpage>. <ext-link xlink:type="simple" ext-link-type="doi" xlink:href="10.11646/zootaxa.4158.2.6">https://doi.org/10.11646/zootaxa.4158.2.6</ext-link></mixed-citation></ref></ref-list></tp:taxon-treatment>
