# Supplementary material for: A new orthopteran-parasitizing horsehair worm, Acutogordius taiwanensis sp. n., with a redescription of Chordodes formosanus and novel host records from Taiwan (Nematomorpha, Gordiida)
Source: Zookeys. 2017 Jul 6;(683):1–23. doi: 10.3897/zookeys.683.12673 (PMC5523353; doi:10.3897/zookeys.683.12673)
Supplement: XML Treatment for Chordodes formosanus [file zookeys.683.12673-treatment2.xml]

<!DOCTYPE tp:taxon-treatment
  PUBLIC "-//TaxonX//DTD Taxonomic Treatment Publishing DTD v0 20100105//EN" "tax-treatment-NSO.dtd">
<tp:taxon-treatment xmlns:tp="http://www.plazi.org/taxpub"><tp:treatment-meta><kwd-group><label>Taxon classification</label><kwd><named-content xmlns:xlink="http://www.w3.org/1999/xlink" content-type="kingdom">Animalia</named-content></kwd><kwd><named-content xmlns:xlink="http://www.w3.org/1999/xlink" content-type="order">Nematomorpha</named-content></kwd><kwd><named-content xmlns:xlink="http://www.w3.org/1999/xlink" content-type="family">Gordiida</named-content></kwd></kwd-group><mixed-citation publication-type="journal"><person-group><name><surname>Chiu</surname><given-names>Ming-Chung</given-names></name><name><surname>Huang</surname><given-names>Chin-Gi</given-names></name><name><surname>Wu</surname><given-names>Wen-Jer</given-names></name><name><surname>Shiao</surname><given-names>Shiuh-Feng</given-names></name></person-group><article-title>A new orthopteran-parasitizing horsehair worm, <italic><tp:taxon-name><tp:taxon-name-part taxon-name-part-type="genus" reg="Acutogordius">Acutogordius</tp:taxon-name-part> <tp:taxon-name-part taxon-name-part-type="species" reg="taiwanensis">taiwanensis</tp:taxon-name-part></tp:taxon-name></italic> sp. n., with a redescription of <italic><tp:taxon-name><tp:taxon-name-part taxon-name-part-type="genus" reg="Chordodes">Chordodes</tp:taxon-name-part> <tp:taxon-name-part taxon-name-part-type="species" reg="formosanus">formosanus</tp:taxon-name-part></tp:taxon-name></italic> and novel host records from Taiwan (<tp:taxon-name><tp:taxon-name-part taxon-name-part-type="phylum">Nematomorpha</tp:taxon-name-part></tp:taxon-name>, <tp:taxon-name><tp:taxon-name-part taxon-name-part-type="above-genus">Gordiida</tp:taxon-name-part></tp:taxon-name>)</article-title><source>Zookeys</source><day>6</day><month>7</month><year>2017</year><volume>2017</volume><issue>683</issue><fpage>1</fpage><lpage>23</lpage><pub-id pub-id-type="doi">10.3897/zookeys.683.12673</pub-id></mixed-citation></tp:treatment-meta><tp:nomenclature><tp:taxon-name>
            <tp:taxon-name-part taxon-name-part-type="genus" reg="Chordodes">Chordodes</tp:taxon-name-part>
            <tp:taxon-name-part taxon-name-part-type="species" reg="formosanus">formosanus</tp:taxon-name-part>
          </tp:taxon-name><tp:taxon-authority>Chiu, 2011</tp:taxon-authority></tp:nomenclature><tp:treatment-sec sec-type="material" id="SECID0EXKAI"><title>Material examined.</title><p>Taipei Zoo (<named-content xmlns:xlink="http://www.w3.org/1999/xlink" content-type="dwc:verbatimCoordinates" xlink:type="simple"><named-content content-type="geo-json" specific-use="{&#34;type&#34;:&#34;Point&#34;,&#34;coordinates&#34;:[121.580414,24.995750]}" id="NCID0EALAI" xlink:type="simple">24°59′44.70′′N, 121°34′49.49′′E</named-content></named-content>), Taipei City, Taiwan (three males from an <italic><tp:taxon-name><tp:taxon-name-part taxon-name-part-type="genus" reg="Acromantis">Acromantis</tp:taxon-name-part> <tp:taxon-name-part taxon-name-part-type="species" reg="japonica">japonica</tp:taxon-name-part></tp:taxon-name></italic> individual); Wufengqi Waterfalls (<named-content xmlns:xlink="http://www.w3.org/1999/xlink" content-type="dwc:verbatimCoordinates" xlink:type="simple"><named-content content-type="geo-json" specific-use="{&#34;type&#34;:&#34;Point&#34;,&#34;coordinates&#34;:[121.747250,24.832117]}" id="NCID0ETLAI" xlink:type="simple">24°49′55.62′′N, 121°44′50.10′′E</named-content></named-content>), Jiaushi Township, Yilan County, Taiwan (two males from two <tp:taxon-name><tp:taxon-name-part taxon-name-part-type="family">Tettigoniidae</tp:taxon-name-part></tp:taxon-name> species). For specimen details, see Table <xref ref-type="table" rid="T1">1</xref>.</p></tp:treatment-sec><tp:treatment-sec sec-type="host" id="SECID0EBMAI"><title>Hosts.</title><p>
            <italic><tp:taxon-name><tp:taxon-name-part taxon-name-part-type="genus" reg="Acromantis">Acromantis</tp:taxon-name-part> <tp:taxon-name-part taxon-name-part-type="species" reg="japonica">japonica</tp:taxon-name-part></tp:taxon-name></italic> Westwood, 1889 (<tp:taxon-name><tp:taxon-name-part taxon-name-part-type="order">Mantodea</tp:taxon-name-part></tp:taxon-name>: <tp:taxon-name><tp:taxon-name-part taxon-name-part-type="family">Mantidae</tp:taxon-name-part></tp:taxon-name>). <italic><tp:taxon-name><tp:taxon-name-part taxon-name-part-type="genus" reg="Leptoteratura">Leptoteratura</tp:taxon-name-part></tp:taxon-name></italic> sp., <italic><tp:taxon-name><tp:taxon-name-part taxon-name-part-type="genus" reg="Holochlora">Holochlora</tp:taxon-name-part> <tp:taxon-name-part taxon-name-part-type="species" reg="japonica">japonica</tp:taxon-name-part></tp:taxon-name></italic> Brunner von Wattenwyl, 1878 (<tp:taxon-name><tp:taxon-name-part taxon-name-part-type="order">Orthoptera</tp:taxon-name-part></tp:taxon-name>: <tp:taxon-name><tp:taxon-name-part taxon-name-part-type="family">Tettigoniidae</tp:taxon-name-part></tp:taxon-name>). For host details, see Table <xref ref-type="table" rid="T2">2</xref>.</p></tp:treatment-sec><tp:treatment-sec sec-type="redescription" id="SECID0E3NAI"><title>Redescription</title><p>(Fig. <xref ref-type="fig" rid="F8">8</xref>). <italic>Male adult</italic> (<italic>n</italic> = 5). Body length 109 ± 64 (43–204) mm, width (widest, after dehydration) 0.56 ± 0.29 (0.32–0.88) mm, dark-brown, rough, and flat with dorsal and ventral grooves in alcohol-preserved specimens.</p><p>Except for one sample with the broken posterior end, which was not described, the posterior end of the other 4 samples (Fig. <xref ref-type="fig" rid="F8">8A</xref>) not lobed, ornamented areoles on margin with short spines between them. Oval cloacal opening subterminal, 61.14 ± 27.61 (44.41–93.00) μm long and 31.23 ± 11.42 (22.00–44.00) μm wide, circum-cloacal spines present. A pair of oval regions free with areoles posterior to cloacal opening with scattered bristles over it. Paired oval bristlefields 171.94 ± 48.32 (127.84–223.59) μm long and 55.94 ± 10.08 (46.34–66.43) μm wide, not found in one sample, located on lateral side of cloacal opening between areas adjacent to flat areoles and normal areoles. Anterior end (Fig. <xref ref-type="fig" rid="F8">8B</xref>) tapered, with white tip (white cap) under stereomicroscopy. Under <abbrev xmlns:xlink="http://www.w3.org/1999/xlink" xlink:title="scanning electronic microscope" id="ABBRID0EUOAI" xlink:type="simple">SEM</abbrev>, anterior tip smooth or wrinkled, covered with abundant small spines, and scattered, thick bristles; mouth open on terminal end of anterior extremity.</p><!--PageBreak--><p>Mid-body covered with areoles with some ornamentation on surface. Areoles characterized into five types (simple, tubercle, thorn, circumcluster, and crowned areoles). Simple areoles, most abundant, covering entire cuticle of mid-body, 9.70 ± 1.84 (8.18–12.51) μm in diameter, circular, surface smooth or uneven. Tubercle areoles and thorn areoles scattered among simple areoles, similar in shape, but with a tubercle (ca. 3.96–8.09 μm long) or a solid thorn (ca. 7.35–16.92 μm long), respectively, on the latter or on top of thorn areoles; thorn areoles less abundant than tubercle areoles and not found in one sample. Crowned areoles (Fig. <xref ref-type="fig" rid="F8">8C, E</xref>) (each 14.90 ± 3.40 (9.72–21.81) μm in diameter) surrounded by 7–12 circumcluster areoles with a central tubercle in between; each areole with a flat top and medium filaments (13.11 ± 4.96 (7.41–27.62) μm) originating from the apical center to edges; few long filaments (55.43–179.70 μm) found in one sample. In one small individual from <italic><tp:taxon-name><tp:taxon-name-part taxon-name-part-type="genus" reg="Acromantis">Acromantis</tp:taxon-name-part></tp:taxon-name></italic> mantid, crowned areoles (Fig. <xref ref-type="fig" rid="F8">8D, F</xref>) smaller than usual (10.84 ± 0.84 (9.60–11.83) μm) and apical filaments (6.56 ± 1.11 (5.03–8.36) μm), with almost same-sized circumcluster areoles.</p><fig id="F8" position="float" orientation="portrait"><label>Figure 8.</label><caption><p>Male adult <italic><tp:taxon-name><tp:taxon-name-part taxon-name-part-type="genus" reg="Chordodes">Chordodes</tp:taxon-name-part> <tp:taxon-name-part taxon-name-part-type="species" reg="formosanus">formosanus</tp:taxon-name-part></tp:taxon-name></italic> from novel hosts. <bold>A</bold> Posterior end <bold>B</bold> Anterior end <bold>C–D</bold> Variable crowned areole morphologies from different individuals <bold>E</bold> Close view of (<bold>C</bold>) with typical <italic><tp:taxon-name><tp:taxon-name-part taxon-name-part-type="genus" reg="Chordodes">C.</tp:taxon-name-part> <tp:taxon-name-part taxon-name-part-type="species" reg="formosanus">formosanus</tp:taxon-name-part></tp:taxon-name></italic> crowned areoles; <bold>F</bold> Close view of (<bold>D</bold>) with smaller crowned areoles. Ca, crowned areole. Scale bars 100 µm (<bold>A</bold>), 10 µm (<bold>B</bold>), 100 µm (<bold>C–D</bold>), and 10 µm (<bold>E–F</bold>).</p></caption><graphic xmlns:xlink="http://www.w3.org/1999/xlink" xlink:href="zookeys-683-001-g008.jpg" position="float" orientation="portrait" xlink:type="simple" id="oo_143682.jpg"/></fig></tp:treatment-sec><tp:treatment-sec sec-type="Phylogeny" id="SECID0EDRAI"><title>Phylogeny.</title><p>The genetic distances among all horsehair worms from <italic><tp:taxon-name><tp:taxon-name-part taxon-name-part-type="genus" reg="Acromantis">Acromantis</tp:taxon-name-part> <tp:taxon-name-part taxon-name-part-type="species" reg="japonica">japonica</tp:taxon-name-part></tp:taxon-name></italic> (GenBank nos: KX591949- KX591951), <italic><tp:taxon-name><tp:taxon-name-part taxon-name-part-type="genus" reg="Leptoteratura">Leptoteratura</tp:taxon-name-part></tp:taxon-name></italic> sp. (GenBank no.: KX591952), <italic><tp:taxon-name><tp:taxon-name-part taxon-name-part-type="genus" reg="Holochlora">Holochlora</tp:taxon-name-part> <tp:taxon-name-part taxon-name-part-type="species" reg="japonica">japonica</tp:taxon-name-part></tp:taxon-name></italic> (GenBank no.: KX591953), and <italic><tp:taxon-name><tp:taxon-name-part taxon-name-part-type="genus" reg="Hierodula">Hierodula</tp:taxon-name-part></tp:taxon-name></italic> mantid (sequences from <xref ref-type="bibr" rid="B6">Chiu et al. (2011)</xref>) <abbrev xmlns:xlink="http://www.w3.org/1999/xlink" xlink:title="cytochrome oxidase subunit I" id="ABBRID0ERSAI" xlink:type="simple">COI</abbrev> sequences ranged from 0.000 to 0.010. The phylogenetic tree (Fig. <xref ref-type="fig" rid="F7">7</xref>) revealed a polytomic topology, whereas the five horsehair worm sequences from the <italic><tp:taxon-name><tp:taxon-name-part taxon-name-part-type="genus" reg="Acromantis">Acromantis</tp:taxon-name-part></tp:taxon-name></italic> mantid and <tp:taxon-name><tp:taxon-name-part taxon-name-part-type="family">Tettigoniidae</tp:taxon-name-part></tp:taxon-name> hosts were randomly inserted into this clade.</p><!--PageBreak--></tp:treatment-sec><tp:treatment-sec sec-type="comments" id="SECID0EGTAI"><title>Comments.</title><p>The five male horsehair worms were all determined to be <italic><tp:taxon-name><tp:taxon-name-part taxon-name-part-type="genus" reg="Chordodes">C.</tp:taxon-name-part> <tp:taxon-name-part taxon-name-part-type="species" reg="formosanus">formosanus</tp:taxon-name-part></tp:taxon-name></italic> because of the low genetic distances between their <abbrev xmlns:xlink="http://www.w3.org/1999/xlink" xlink:title="cytochrome oxidase subunit I" id="ABBRID0EXTAI" xlink:type="simple">COI</abbrev> sequences and those of <italic><tp:taxon-name><tp:taxon-name-part taxon-name-part-type="genus" reg="Chordodes">C.</tp:taxon-name-part> <tp:taxon-name-part taxon-name-part-type="species" reg="formosanus">formosanus</tp:taxon-name-part></tp:taxon-name></italic> individuals as described in <xref ref-type="bibr" rid="B6">Chiu et al. (2011)</xref>. Their morphology was also similar to that of the species described in <xref ref-type="bibr" rid="B6">Chiu et al. (2011)</xref>, which consisted of five areole types in male adults with slight differences found in the bristlefield and crowned areoles.</p><p>The size of the bristlefields was smaller in individuals in the present study than in those described in <xref ref-type="bibr" rid="B6">Chiu et al. (2011)</xref> (70–77 μm wide and 145–243 μm long, respectively) and were not found at all in one extremely small individual. Although the difference in the bristlefields in the male <italic><tp:taxon-name><tp:taxon-name-part taxon-name-part-type="genus" reg="Chordodes">Chordodes</tp:taxon-name-part></tp:taxon-name></italic> species has not been used to distinguish the species, this character has been used to distinguish <italic><tp:taxon-name><tp:taxon-name-part taxon-name-part-type="genus" reg="Gordionus">Gordionus</tp:taxon-name-part> <tp:taxon-name-part taxon-name-part-type="species" reg="kii">kii</tp:taxon-name-part></tp:taxon-name></italic> from <italic><tp:taxon-name><tp:taxon-name-part taxon-name-part-type="genus" reg="Gordionus">G.</tp:taxon-name-part> <tp:taxon-name-part taxon-name-part-type="species" reg="chinensis">chinensis</tp:taxon-name-part></tp:taxon-name></italic> (<xref ref-type="bibr" rid="B26">Schmidt-Rhaesa and Sato 2009</xref>).</p><p>Another abnormal morphological feature was the similar-sized paired crowned areoles and their surrounding circumcluster areoles. These “abnormal crowned areoles” were only found in one extremely small individual, but not in the other horsehair worms, including the two large ones that emerged from the same host individual. Because the molecular data suggested that this individual was conspecific with <italic><tp:taxon-name><tp:taxon-name-part taxon-name-part-type="genus" reg="Chordodes">C.</tp:taxon-name-part> <tp:taxon-name-part taxon-name-part-type="species" reg="formosanus">formosanus</tp:taxon-name-part></tp:taxon-name></italic>, we believe the abnormal crowned areoles may have been caused by incomplete development during synchronized maturation (see Discussion for details).</p></tp:treatment-sec><tp:treatment-sec><!--Section generated to contain objects referenced in tp:taxon-treatment.--><table-wrap id="T1" position="float" orientation="portrait"><label>Table 1.</label><caption><p>
                <italic><tp:taxon-name><tp:taxon-name-part taxon-name-part-type="genus" reg="Acutogordius">Acutogordius</tp:taxon-name-part> <tp:taxon-name-part taxon-name-part-type="species" reg="taiwanensis">taiwanensis</tp:taxon-name-part></tp:taxon-name></italic> sp. n. and <italic><tp:taxon-name><tp:taxon-name-part taxon-name-part-type="genus" reg="Chordodes">Chordodes</tp:taxon-name-part> <tp:taxon-name-part taxon-name-part-type="species" reg="formosanus">formosanus</tp:taxon-name-part></tp:taxon-name></italic> specimen information.</p></caption><table id="TID0EPIAC" rules="all"><tbody><tr><th rowspan="1" colspan="10">Horsehair worm</th></tr><tr><th rowspan="1" colspan="1">Species</th><th rowspan="1" colspan="1">Collection date</th><th rowspan="1" colspan="1">GenBank no.</th><th rowspan="1" colspan="1">Locality</th><th rowspan="1" colspan="1">Longitude and latitude</th><th rowspan="1" colspan="1">Collector</th><th rowspan="1" colspan="1">Depository</th><th rowspan="1" colspan="1">Sex</th><th rowspan="1" colspan="1">Length (mm)</th><th rowspan="1" colspan="1">Host code</th></tr><tr><td rowspan="1" colspan="1">
                    <italic><tp:taxon-name><tp:taxon-name-part taxon-name-part-type="genus" reg="Acutogordius">A.</tp:taxon-name-part> <tp:taxon-name-part taxon-name-part-type="species" reg="taiwanensis">taiwanensis</tp:taxon-name-part></tp:taxon-name></italic>
                  </td><td rowspan="1" colspan="1">16-XI-2014</td><td rowspan="1" colspan="1">KX591947</td><td rowspan="1" colspan="1">Xindian, New Taipei, Taiwan</td><td rowspan="1" colspan="1">
                    <named-content xmlns:xlink="http://www.w3.org/1999/xlink" content-type="dwc:verbatimCoordinates" xlink:type="simple"><named-content content-type="geo-json" specific-use="{&#34;type&#34;:&#34;Point&#34;,&#34;coordinates&#34;:[121.544778,24.846583]}" id="NCID0EOHAE" xlink:type="simple">24°50'47.70"N 121°32'41.20"E</named-content></named-content>
                  </td><td rowspan="1" colspan="1">Shipher Wu</td><td rowspan="1" colspan="1">NTU</td><td rowspan="1" colspan="1">F</td><td rowspan="1" colspan="1">283</td><td rowspan="1" colspan="1">HAc23302</td></tr><tr><td rowspan="1" colspan="1">
                    <italic><tp:taxon-name><tp:taxon-name-part taxon-name-part-type="genus" reg="Acutogordius">A.</tp:taxon-name-part> <tp:taxon-name-part taxon-name-part-type="species" reg="taiwanensis">taiwanensis</tp:taxon-name-part></tp:taxon-name></italic>
                  </td><td rowspan="1" colspan="1">2-VIII-2009</td><td rowspan="1" colspan="1">KX591922</td><td rowspan="1" colspan="1">Jiaushi, Yilian, Taiwan</td><td rowspan="1" colspan="1">
                    <named-content xmlns:xlink="http://www.w3.org/1999/xlink" content-type="dwc:verbatimCoordinates" xlink:type="simple"><named-content content-type="geo-json" specific-use="{&#34;type&#34;:&#34;Point&#34;,&#34;coordinates&#34;:[121.747256,24.832117]}" id="NCID0ECJAE" xlink:type="simple">24°49'55.62"N, 121°44'50.12"E</named-content></named-content>
                  </td><td rowspan="1" colspan="1">Ming-Chung Chiu</td><td rowspan="1" colspan="1">NTU</td><td rowspan="1" colspan="1">M</td><td rowspan="1" colspan="1">334</td><td rowspan="1" colspan="1">HAc26201</td></tr><tr><td rowspan="1" colspan="1">
                    <italic><tp:taxon-name><tp:taxon-name-part taxon-name-part-type="genus" reg="Acutogordius">A.</tp:taxon-name-part> <tp:taxon-name-part taxon-name-part-type="species" reg="taiwanensis">taiwanensis</tp:taxon-name-part></tp:taxon-name></italic>
                  </td><td rowspan="1" colspan="1">29-VII-2009</td><td rowspan="1" colspan="1">KX591948</td><td rowspan="1" colspan="1">Fushan botanical garden, Yilian, Taiwan</td><td rowspan="1" colspan="1">-</td><td rowspan="1" colspan="1">Ming-Chung Chiu</td><td rowspan="1" colspan="1">NTU</td><td rowspan="1" colspan="1">M</td><td rowspan="1" colspan="1">278</td><td rowspan="1" colspan="1">HAC26401</td></tr><tr><td rowspan="1" colspan="1">
                    <italic><tp:taxon-name><tp:taxon-name-part taxon-name-part-type="genus" reg="Acutogordius">A.</tp:taxon-name-part> <tp:taxon-name-part taxon-name-part-type="species" reg="taiwanensis">taiwanensis</tp:taxon-name-part></tp:taxon-name></italic>
                  </td><td rowspan="1" colspan="1">10-VII-2011</td><td rowspan="1" colspan="1">KX591926</td><td rowspan="1" colspan="1">Jiaushi, Yilian, Taiwan</td><td rowspan="1" colspan="1">
                    <named-content xmlns:xlink="http://www.w3.org/1999/xlink" content-type="dwc:verbatimCoordinates" xlink:type="simple"><named-content content-type="geo-json" specific-use="{&#34;type&#34;:&#34;Point&#34;,&#34;coordinates&#34;:[121.747256,24.832117]}" id="NCID0EBMAE" xlink:type="simple">24°49'55.62"N, 121°44'50.12"E</named-content></named-content>
                  </td><td rowspan="1" colspan="1">Ming-Chung Chiu</td><td rowspan="1" colspan="1">NTU</td><td rowspan="1" colspan="1">M</td><td rowspan="1" colspan="1">312</td><td rowspan="1" colspan="1">HAc26206</td></tr><tr><td rowspan="1" colspan="1">
                    <italic><tp:taxon-name><tp:taxon-name-part taxon-name-part-type="genus" reg="Acutogordius">A.</tp:taxon-name-part> <tp:taxon-name-part taxon-name-part-type="species" reg="taiwanensis">taiwanensis</tp:taxon-name-part></tp:taxon-name></italic>
                  </td><td rowspan="1" colspan="1">5-VII-2011</td><td rowspan="1" colspan="1">
                    <bold>KX591927<sup>1</sup></bold>
                  </td><td rowspan="1" colspan="1">Jiaushi, Yilian, Taiwan</td><td rowspan="1" colspan="1">
                    <named-content xmlns:xlink="http://www.w3.org/1999/xlink" content-type="dwc:verbatimCoordinates" xlink:type="simple"><named-content content-type="geo-json" specific-use="{&#34;type&#34;:&#34;Point&#34;,&#34;coordinates&#34;:[121.747256,24.832117]}" id="NCID0E1NAE" xlink:type="simple">24°49'55.62"N, 121°44'50.12"E</named-content></named-content>
                  </td><td rowspan="1" colspan="1">Ming-Chung Chiu</td><td rowspan="1" colspan="1">NMNS</td><td rowspan="1" colspan="1">M</td><td rowspan="1" colspan="1">410</td><td rowspan="1" colspan="1">HAc26207</td></tr><tr><td rowspan="1" colspan="1">
                    <italic><tp:taxon-name><tp:taxon-name-part taxon-name-part-type="genus" reg="Acutogordius">A.</tp:taxon-name-part> <tp:taxon-name-part taxon-name-part-type="species" reg="taiwanensis">taiwanensis</tp:taxon-name-part></tp:taxon-name></italic>
                  </td><td rowspan="1" colspan="1">5-VII-2011</td><td rowspan="1" colspan="1">KX591928</td><td rowspan="1" colspan="1">Jiaushi, Yilian, Taiwan</td><td rowspan="1" colspan="1">
                    <named-content xmlns:xlink="http://www.w3.org/1999/xlink" content-type="dwc:verbatimCoordinates" xlink:type="simple"><named-content content-type="geo-json" specific-use="{&#34;type&#34;:&#34;Point&#34;,&#34;coordinates&#34;:[121.747256,24.832117]}" id="NCID0EOPAE" xlink:type="simple">24°49'55.62"N, 121°44'50.12"E</named-content></named-content>
                  </td><td rowspan="1" colspan="1">Ming-Chung Chiu</td><td rowspan="1" colspan="1">NTU</td><td rowspan="1" colspan="1">M</td><td rowspan="1" colspan="1">428</td><td rowspan="1" colspan="1">HAc26208</td></tr><tr><td rowspan="1" colspan="1">
                    <italic><tp:taxon-name><tp:taxon-name-part taxon-name-part-type="genus" reg="Acutogordius">A.</tp:taxon-name-part> <tp:taxon-name-part taxon-name-part-type="species" reg="taiwanensis">taiwanensis</tp:taxon-name-part></tp:taxon-name></italic>
                  </td><td rowspan="1" colspan="1">18-VIII-2011</td><td rowspan="1" colspan="1">KX591929</td><td rowspan="1" colspan="1">Jiaushi, Yilian, Taiwan</td><td rowspan="1" colspan="1">
                    <named-content xmlns:xlink="http://www.w3.org/1999/xlink" content-type="dwc:verbatimCoordinates" xlink:type="simple"><named-content content-type="geo-json" specific-use="{&#34;type&#34;:&#34;Point&#34;,&#34;coordinates&#34;:[121.747256,24.832117]}" id="NCID0ECRAE" xlink:type="simple">24°49'55.62"N, 121°44'50.12"E</named-content></named-content>
                  </td><td rowspan="1" colspan="1">Ming-Chung Chiu</td><td rowspan="1" colspan="1">NTU</td><td rowspan="1" colspan="1">F</td><td rowspan="1" colspan="1">360</td><td rowspan="1" colspan="1">HAc26209</td></tr><tr><td rowspan="1" colspan="1">
                    <italic><tp:taxon-name><tp:taxon-name-part taxon-name-part-type="genus" reg="Acutogordius">A.</tp:taxon-name-part> <tp:taxon-name-part taxon-name-part-type="species" reg="taiwanensis">taiwanensis</tp:taxon-name-part></tp:taxon-name></italic>
                  </td><td rowspan="1" colspan="1">20-VII-2010</td><td rowspan="1" colspan="1">KX591930</td><td rowspan="1" colspan="1">Jiaushi, Yilian, Taiwan</td><td rowspan="1" colspan="1">
                    <named-content xmlns:xlink="http://www.w3.org/1999/xlink" content-type="dwc:verbatimCoordinates" xlink:type="simple"><named-content content-type="geo-json" specific-use="{&#34;type&#34;:&#34;Point&#34;,&#34;coordinates&#34;:[121.747256,24.832117]}" id="NCID0EWSAE" xlink:type="simple">24°49'55.62"N, 121°44'50.12"E</named-content></named-content>
                  </td><td rowspan="1" colspan="1">Ming-Chung Chiu</td><td rowspan="1" colspan="1">NTU</td><td rowspan="1" colspan="1">M</td><td rowspan="1" colspan="1">387</td><td rowspan="1" colspan="1">HAc26210</td></tr><tr><td rowspan="1" colspan="1">
                    <italic><tp:taxon-name><tp:taxon-name-part taxon-name-part-type="genus" reg="Acutogordius">A.</tp:taxon-name-part> <tp:taxon-name-part taxon-name-part-type="species" reg="taiwanensis">taiwanensis</tp:taxon-name-part></tp:taxon-name></italic>
                  </td><td rowspan="1" colspan="1">24-IX-2011</td><td rowspan="1" colspan="1">KX591931</td><td rowspan="1" colspan="1">Jiaushi, Yilian, Taiwan</td><td rowspan="1" colspan="1">
                    <named-content xmlns:xlink="http://www.w3.org/1999/xlink" content-type="dwc:verbatimCoordinates" xlink:type="simple"><named-content content-type="geo-json" specific-use="{&#34;type&#34;:&#34;Point&#34;,&#34;coordinates&#34;:[121.747256,24.832117]}" id="NCID0EKUAE" xlink:type="simple">24°49'55.62"N, 121°44'50.12"E</named-content></named-content>
                  </td><td rowspan="1" colspan="1">Ming-Chung Chiu</td><td rowspan="1" colspan="1">LBM</td><td rowspan="1" colspan="1">M</td><td rowspan="1" colspan="1">262</td><td rowspan="1" colspan="1">HAc26211-12</td></tr><tr><td rowspan="1" colspan="1">
                    <italic><tp:taxon-name><tp:taxon-name-part taxon-name-part-type="genus" reg="Acutogordius">A.</tp:taxon-name-part> <tp:taxon-name-part taxon-name-part-type="species" reg="taiwanensis">taiwanensis</tp:taxon-name-part></tp:taxon-name></italic>
                  </td><td rowspan="1" colspan="1">24-IX-2011</td><td rowspan="1" colspan="1">KX591932</td><td rowspan="1" colspan="1">Jiaushi, Yilian, Taiwan</td><td rowspan="1" colspan="1">
                    <named-content xmlns:xlink="http://www.w3.org/1999/xlink" content-type="dwc:verbatimCoordinates" xlink:type="simple"><named-content content-type="geo-json" specific-use="{&#34;type&#34;:&#34;Point&#34;,&#34;coordinates&#34;:[121.747256,24.832117]}" id="NCID0E5VAE" xlink:type="simple">24°49'55.62"N, 121°44'50.12"E</named-content></named-content>
                  </td><td rowspan="1" colspan="1">Ming-Chung Chiu</td><td rowspan="1" colspan="1">LBM</td><td rowspan="1" colspan="1">F</td><td rowspan="1" colspan="1">272</td><td rowspan="1" colspan="1">HAc26211-12</td></tr><tr><td rowspan="1" colspan="1">
                    <italic><tp:taxon-name><tp:taxon-name-part taxon-name-part-type="genus" reg="Acutogordius">A.</tp:taxon-name-part> <tp:taxon-name-part taxon-name-part-type="species" reg="taiwanensis">taiwanensis</tp:taxon-name-part></tp:taxon-name></italic>
                  </td><td rowspan="1" colspan="1">5-VIII-2012</td><td rowspan="1" colspan="1">
                    <bold>KX591933<sup>2</sup></bold>
                  </td><td rowspan="1" colspan="1">Jiaushi, Yilian, Taiwan</td><td rowspan="1" colspan="1">
                    <named-content xmlns:xlink="http://www.w3.org/1999/xlink" content-type="dwc:verbatimCoordinates" xlink:type="simple"><named-content content-type="geo-json" specific-use="{&#34;type&#34;:&#34;Point&#34;,&#34;coordinates&#34;:[121.747256,24.832117]}" id="NCID0EXXAE" xlink:type="simple">24°49'55.62"N, 121°44'50.12"E</named-content></named-content>
                  </td><td rowspan="1" colspan="1">Ming-Chung Chiu</td><td rowspan="1" colspan="1">NMNS</td><td rowspan="1" colspan="1">F</td><td rowspan="1" colspan="1">288</td><td rowspan="1" colspan="1">HAc26214</td></tr><tr><td rowspan="1" colspan="1">
                    <italic><tp:taxon-name><tp:taxon-name-part taxon-name-part-type="genus" reg="Acutogordius">A.</tp:taxon-name-part> <tp:taxon-name-part taxon-name-part-type="species" reg="taiwanensis">taiwanensis</tp:taxon-name-part></tp:taxon-name></italic>
                  </td><td rowspan="1" colspan="1">21-VII-2012</td><td rowspan="1" colspan="1">KX591934</td><td rowspan="1" colspan="1">Jiaushi, Yilian, Taiwan</td><td rowspan="1" colspan="1">
                    <named-content xmlns:xlink="http://www.w3.org/1999/xlink" content-type="dwc:verbatimCoordinates" xlink:type="simple"><named-content content-type="geo-json" specific-use="{&#34;type&#34;:&#34;Point&#34;,&#34;coordinates&#34;:[121.747256,24.832117]}" id="NCID0ELZAE" xlink:type="simple">24°49'55.62"N, 121°44'50.12"E</named-content></named-content>
                  </td><td rowspan="1" colspan="1">Ming-Chung Chiu</td><td rowspan="1" colspan="1">NMNS</td><td rowspan="1" colspan="1">M</td><td rowspan="1" colspan="1">133</td><td rowspan="1" colspan="1">HAc26215</td></tr><tr><td rowspan="1" colspan="1">
                    <italic><tp:taxon-name><tp:taxon-name-part taxon-name-part-type="genus" reg="Acutogordius">A.</tp:taxon-name-part> <tp:taxon-name-part taxon-name-part-type="species" reg="taiwanensis">taiwanensis</tp:taxon-name-part></tp:taxon-name></italic>
                  </td><td rowspan="1" colspan="1">21-XI-2012</td><td rowspan="1" colspan="1">KX591935</td><td rowspan="1" colspan="1">Jiaushi, Yilian, Taiwan</td><td rowspan="1" colspan="1">
                    <named-content xmlns:xlink="http://www.w3.org/1999/xlink" content-type="dwc:verbatimCoordinates" xlink:type="simple"><named-content content-type="geo-json" specific-use="{&#34;type&#34;:&#34;Point&#34;,&#34;coordinates&#34;:[121.747256,24.832117]}" id="NCID0E61AE" xlink:type="simple">24°49'55.62"N, 121°44'50.12"E</named-content></named-content>
                  </td><td rowspan="1" colspan="1">Ming-Chung Chiu</td><td rowspan="1" colspan="1">NMNS</td><td rowspan="1" colspan="1">M</td><td rowspan="1" colspan="1">241</td><td rowspan="1" colspan="1">HAc26217</td></tr><tr><td rowspan="1" colspan="1">
                    <italic><tp:taxon-name><tp:taxon-name-part taxon-name-part-type="genus" reg="Acutogordius">A.</tp:taxon-name-part> <tp:taxon-name-part taxon-name-part-type="species" reg="taiwanensis">taiwanensis</tp:taxon-name-part></tp:taxon-name></italic>
                  </td><td rowspan="1" colspan="1">31-VIII-2012</td><td rowspan="1" colspan="1">KX591937</td><td rowspan="1" colspan="1">Jiaushi, Yilian, Taiwan</td><td rowspan="1" colspan="1">
                    <named-content xmlns:xlink="http://www.w3.org/1999/xlink" content-type="dwc:verbatimCoordinates" xlink:type="simple"><named-content content-type="geo-json" specific-use="{&#34;type&#34;:&#34;Point&#34;,&#34;coordinates&#34;:[121.747256,24.832117]}" id="NCID0ET3AE" xlink:type="simple">24°49'55.62"N, 121°44'50.12"E</named-content></named-content>
                  </td><td rowspan="1" colspan="1">Ming-Chung Chiu</td><td rowspan="1" colspan="1">NMNS</td><td rowspan="1" colspan="1">M</td><td rowspan="1" colspan="1">222</td><td rowspan="1" colspan="1">HAc26219-20</td></tr><tr><td rowspan="1" colspan="1">
                    <italic><tp:taxon-name><tp:taxon-name-part taxon-name-part-type="genus" reg="Acutogordius">A.</tp:taxon-name-part> <tp:taxon-name-part taxon-name-part-type="species" reg="taiwanensis">taiwanensis</tp:taxon-name-part></tp:taxon-name></italic>
                  </td><td rowspan="1" colspan="1">31-VIII-2012</td><td rowspan="1" colspan="1">KX591938</td><td rowspan="1" colspan="1">Jiaushi, Yilian, Taiwan</td><td rowspan="1" colspan="1">
                    <named-content xmlns:xlink="http://www.w3.org/1999/xlink" content-type="dwc:verbatimCoordinates" xlink:type="simple"><named-content content-type="geo-json" specific-use="{&#34;type&#34;:&#34;Point&#34;,&#34;coordinates&#34;:[121.747256,24.832117]}" id="NCID0EH5AE" xlink:type="simple">24°49'55.62"N, 121°44'50.12"E</named-content></named-content>
                  </td><td rowspan="1" colspan="1">Ming-Chung Chiu</td><td rowspan="1" colspan="1">NMNS</td><td rowspan="1" colspan="1">M</td><td rowspan="1" colspan="1">216</td><td rowspan="1" colspan="1">HAc26219-20</td></tr><tr><td rowspan="1" colspan="1">
                    <italic><tp:taxon-name><tp:taxon-name-part taxon-name-part-type="genus" reg="Acutogordius">A.</tp:taxon-name-part> <tp:taxon-name-part taxon-name-part-type="species" reg="taiwanensis">taiwanensis</tp:taxon-name-part></tp:taxon-name></italic>
                  </td><td rowspan="1" colspan="1">31-VIII-2012</td><td rowspan="1" colspan="1">KX591939</td><td rowspan="1" colspan="1">Jiaushi, Yilian, Taiwan</td><td rowspan="1" colspan="1">
                    <named-content xmlns:xlink="http://www.w3.org/1999/xlink" content-type="dwc:verbatimCoordinates" xlink:type="simple"><named-content content-type="geo-json" specific-use="{&#34;type&#34;:&#34;Point&#34;,&#34;coordinates&#34;:[121.747256,24.832117]}" id="NCID0E26AE" xlink:type="simple">24°49'55.62"N, 121°44'50.12"E</named-content></named-content>
                  </td><td rowspan="1" colspan="1">Ming-Chung Chiu</td><td rowspan="1" colspan="1">NMNS</td><td rowspan="1" colspan="1">F</td><td rowspan="1" colspan="1">322</td><td rowspan="1" colspan="1">HAc26221-21A</td></tr><tr><td rowspan="1" colspan="1">
                    <italic><tp:taxon-name><tp:taxon-name-part taxon-name-part-type="genus" reg="Acutogordius">A.</tp:taxon-name-part> <tp:taxon-name-part taxon-name-part-type="species" reg="taiwanensis">taiwanensis</tp:taxon-name-part></tp:taxon-name></italic>
                  </td><td rowspan="1" colspan="1">31-VIII-2012</td><td rowspan="1" colspan="1">NA<sup>3</sup></td><td rowspan="1" colspan="1">Jiaushi, Yilian, Taiwan</td><td rowspan="1" colspan="1">
                    <named-content xmlns:xlink="http://www.w3.org/1999/xlink" content-type="dwc:verbatimCoordinates" xlink:type="simple"><named-content content-type="geo-json" specific-use="{&#34;type&#34;:&#34;Point&#34;,&#34;coordinates&#34;:[121.747256,24.832117]}" id="NCID0ESBAG" xlink:type="simple">24°49'55.62"N, 121°44'50.12"E</named-content></named-content>
                  </td><td rowspan="1" colspan="1">Ming-Chung Chiu</td><td rowspan="1" colspan="1">NMNS</td><td rowspan="1" colspan="1">F</td><td rowspan="1" colspan="1">73</td><td rowspan="1" colspan="1">HAc26221-21A</td></tr><tr><td rowspan="1" colspan="1">
                    <italic><tp:taxon-name><tp:taxon-name-part taxon-name-part-type="genus" reg="Acutogordius">A.</tp:taxon-name-part> <tp:taxon-name-part taxon-name-part-type="species" reg="taiwanensis">taiwanensis</tp:taxon-name-part></tp:taxon-name></italic>
                  </td><td rowspan="1" colspan="1">31-VIII-2012</td><td rowspan="1" colspan="1">KX591940</td><td rowspan="1" colspan="1">Jiaushi, Yilian, Taiwan</td><td rowspan="1" colspan="1">
                    <named-content xmlns:xlink="http://www.w3.org/1999/xlink" content-type="dwc:verbatimCoordinates" xlink:type="simple"><named-content content-type="geo-json" specific-use="{&#34;type&#34;:&#34;Point&#34;,&#34;coordinates&#34;:[121.747256,24.832117]}" id="NCID0EGDAG" xlink:type="simple">24°49'55.62"N, 121°44'50.12"E</named-content></named-content>
                  </td><td rowspan="1" colspan="1">Ming-Chung Chiu</td><td rowspan="1" colspan="1">NMNS</td><td rowspan="1" colspan="1">F</td><td rowspan="1" colspan="1">285</td><td rowspan="1" colspan="1">HAc26222</td></tr><tr><td rowspan="1" colspan="1">
                    <italic><tp:taxon-name><tp:taxon-name-part taxon-name-part-type="genus" reg="Acutogordius">A.</tp:taxon-name-part> <tp:taxon-name-part taxon-name-part-type="species" reg="taiwanensis">taiwanensis</tp:taxon-name-part></tp:taxon-name></italic>
                  </td><td rowspan="1" colspan="1">26-VII-2014</td><td rowspan="1" colspan="1">KX591941</td><td rowspan="1" colspan="1">Jiaushi, Yilian, Taiwan</td><td rowspan="1" colspan="1">
                    <named-content xmlns:xlink="http://www.w3.org/1999/xlink" content-type="dwc:verbatimCoordinates" xlink:type="simple"><named-content content-type="geo-json" specific-use="{&#34;type&#34;:&#34;Point&#34;,&#34;coordinates&#34;:[121.747256,24.832117]}" id="NCID0E1EAG" xlink:type="simple">24°49'55.62"N, 121°44'50.12"E</named-content></named-content>
                  </td><td rowspan="1" colspan="1">Ming-Chung Chiu</td><td rowspan="1" colspan="1">LBM</td><td rowspan="1" colspan="1">M</td><td rowspan="1" colspan="1">369</td><td rowspan="1" colspan="1">HAc26223</td></tr><tr><td rowspan="1" colspan="1">
                    <italic><tp:taxon-name><tp:taxon-name-part taxon-name-part-type="genus" reg="Acutogordius">A.</tp:taxon-name-part> <tp:taxon-name-part taxon-name-part-type="species" reg="taiwanensis">taiwanensis</tp:taxon-name-part></tp:taxon-name></italic>
                  </td><td rowspan="1" colspan="1">26-VI-2015</td><td rowspan="1" colspan="1">KX591942</td><td rowspan="1" colspan="1">Jiaushi, Yilian, Taiwan</td><td rowspan="1" colspan="1">
                    <named-content xmlns:xlink="http://www.w3.org/1999/xlink" content-type="dwc:verbatimCoordinates" xlink:type="simple"><named-content content-type="geo-json" specific-use="{&#34;type&#34;:&#34;Point&#34;,&#34;coordinates&#34;:[121.747256,24.832117]}" id="NCID0EOGAG" xlink:type="simple">24°49'55.62"N, 121°44'50.12"E</named-content></named-content>
                  </td><td rowspan="1" colspan="1">Ming-Chung Chiu</td><td rowspan="1" colspan="1">NTU</td><td rowspan="1" colspan="1">M</td><td rowspan="1" colspan="1">164</td><td rowspan="1" colspan="1">HAc26225-26</td></tr><tr><td rowspan="1" colspan="1">
                    <italic><tp:taxon-name><tp:taxon-name-part taxon-name-part-type="genus" reg="Acutogordius">A.</tp:taxon-name-part> <tp:taxon-name-part taxon-name-part-type="species" reg="taiwanensis">taiwanensis</tp:taxon-name-part></tp:taxon-name></italic>
                  </td><td rowspan="1" colspan="1">26-VI-2015</td><td rowspan="1" colspan="1">KX591943</td><td rowspan="1" colspan="1">Jiaushi, Yilian, Taiwan</td><td rowspan="1" colspan="1">
                    <named-content xmlns:xlink="http://www.w3.org/1999/xlink" content-type="dwc:verbatimCoordinates" xlink:type="simple"><named-content content-type="geo-json" specific-use="{&#34;type&#34;:&#34;Point&#34;,&#34;coordinates&#34;:[121.747256,24.832117]}" id="NCID0ECIAG" xlink:type="simple">24°49'55.62"N, 121°44'50.12"E</named-content></named-content>
                  </td><td rowspan="1" colspan="1">Ming-Chung Chiu</td><td rowspan="1" colspan="1">NTU</td><td rowspan="1" colspan="1">F</td><td rowspan="1" colspan="1">166</td><td rowspan="1" colspan="1">HAc26225-26</td></tr><tr><td rowspan="1" colspan="1">
                    <italic><tp:taxon-name><tp:taxon-name-part taxon-name-part-type="genus" reg="Acutogordius">A.</tp:taxon-name-part> <tp:taxon-name-part taxon-name-part-type="species" reg="taiwanensis">taiwanensis</tp:taxon-name-part></tp:taxon-name></italic>
                  </td><td rowspan="1" colspan="1">17-VII-2015</td><td rowspan="1" colspan="1">KX591944</td><td rowspan="1" colspan="1">Jiaushi, Yilian, Taiwan</td><td rowspan="1" colspan="1">
                    <named-content xmlns:xlink="http://www.w3.org/1999/xlink" content-type="dwc:verbatimCoordinates" xlink:type="simple"><named-content content-type="geo-json" specific-use="{&#34;type&#34;:&#34;Point&#34;,&#34;coordinates&#34;:[121.747256,24.832117]}" id="NCID0EWJAG" xlink:type="simple">24°49'55.62"N, 121°44'50.12"E</named-content></named-content>
                  </td><td rowspan="1" colspan="1">Ming-Chung Chiu</td><td rowspan="1" colspan="1">LBM</td><td rowspan="1" colspan="1">M</td><td rowspan="1" colspan="1">280</td><td rowspan="1" colspan="1">HAc26228</td></tr><tr><td rowspan="1" colspan="1">
                    <italic><tp:taxon-name><tp:taxon-name-part taxon-name-part-type="genus" reg="Acutogordius">A.</tp:taxon-name-part> <tp:taxon-name-part taxon-name-part-type="species" reg="taiwanensis">taiwanensis</tp:taxon-name-part></tp:taxon-name></italic>
                  </td><td rowspan="1" colspan="1">17-VII-2015</td><td rowspan="1" colspan="1">KX591945</td><td rowspan="1" colspan="1">Jiaushi, Yilian, Taiwan</td><td rowspan="1" colspan="1">
                    <named-content xmlns:xlink="http://www.w3.org/1999/xlink" content-type="dwc:verbatimCoordinates" xlink:type="simple"><named-content content-type="geo-json" specific-use="{&#34;type&#34;:&#34;Point&#34;,&#34;coordinates&#34;:[121.747256,24.832117]}" id="NCID0EKLAG" xlink:type="simple">24°49'55.62"N, 121°44'50.12"E</named-content></named-content>
                  </td><td rowspan="1" colspan="1">Ming-Chung Chiu</td><td rowspan="1" colspan="1">LBM</td><td rowspan="1" colspan="1">F</td><td rowspan="1" colspan="1">432</td><td rowspan="1" colspan="1">HAc26231</td></tr><tr><td rowspan="1" colspan="1">
                    <italic><tp:taxon-name><tp:taxon-name-part taxon-name-part-type="genus" reg="Acutogordius">A.</tp:taxon-name-part> <tp:taxon-name-part taxon-name-part-type="species" reg="taiwanensis">taiwanensis</tp:taxon-name-part></tp:taxon-name></italic>
                  </td><td rowspan="1" colspan="1">17-VII-2015</td><td rowspan="1" colspan="1">KX591946</td><td rowspan="1" colspan="1">Jiaushi, Yilian, Taiwan</td><td rowspan="1" colspan="1">
                    <named-content xmlns:xlink="http://www.w3.org/1999/xlink" content-type="dwc:verbatimCoordinates" xlink:type="simple"><named-content content-type="geo-json" specific-use="{&#34;type&#34;:&#34;Point&#34;,&#34;coordinates&#34;:[121.747256,24.832117]}" id="NCID0E5MAG" xlink:type="simple">24°49'55.62"N, 121°44'50.12"E</named-content></named-content>
                  </td><td rowspan="1" colspan="1">Ming-Chung Chiu</td><td rowspan="1" colspan="1">LBM</td><td rowspan="1" colspan="1">F</td><td rowspan="1" colspan="1">237</td><td rowspan="1" colspan="1">HAc26232</td></tr><tr><td rowspan="1" colspan="1">
                    <italic><tp:taxon-name><tp:taxon-name-part taxon-name-part-type="genus" reg="Chordodes">C.</tp:taxon-name-part> <tp:taxon-name-part taxon-name-part-type="species" reg="formosanus">formosanus</tp:taxon-name-part></tp:taxon-name></italic>
                  </td><td rowspan="1" colspan="1">11-II-2015</td><td rowspan="1" colspan="1">KX591949</td><td rowspan="1" colspan="1">Taipei Zoo, Taipei City, Taiwan</td><td rowspan="1" colspan="1">
                    <named-content xmlns:xlink="http://www.w3.org/1999/xlink" content-type="dwc:verbatimCoordinates" xlink:type="simple"><named-content content-type="geo-json" specific-use="{&#34;type&#34;:&#34;Point&#34;,&#34;coordinates&#34;:[121.580414,24.995750]}" id="NCID0ESOAG" xlink:type="simple">24°59'44.70"N, 121°34'49.49"E</named-content></named-content>
                  </td><td rowspan="1" colspan="1">Long-Chun Huang</td><td rowspan="1" colspan="1">NMNS</td><td rowspan="1" colspan="1">M</td><td rowspan="1" colspan="1">58</td><td rowspan="1" colspan="1">HCH11606-8</td></tr><tr><td rowspan="1" colspan="1">
                    <italic><tp:taxon-name><tp:taxon-name-part taxon-name-part-type="genus" reg="Chordodes">C.</tp:taxon-name-part> <tp:taxon-name-part taxon-name-part-type="species" reg="formosanus">formosanus</tp:taxon-name-part></tp:taxon-name></italic>
                  </td><td rowspan="1" colspan="1">11-II-2015</td><td rowspan="1" colspan="1">KX591950</td><td rowspan="1" colspan="1">Taipei Zoo, Taipei City, Taiwan</td><td rowspan="1" colspan="1">
                    <named-content xmlns:xlink="http://www.w3.org/1999/xlink" content-type="dwc:verbatimCoordinates" xlink:type="simple"><named-content content-type="geo-json" specific-use="{&#34;type&#34;:&#34;Point&#34;,&#34;coordinates&#34;:[121.580414,24.995750]}" id="NCID0EGQAG" xlink:type="simple">24°59'44.70"N, 121°34'49.49"E</named-content></named-content>
                  </td><td rowspan="1" colspan="1">Long-Chun Huang</td><td rowspan="1" colspan="1">NMNS</td><td rowspan="1" colspan="1">M</td><td rowspan="1" colspan="1">125</td><td rowspan="1" colspan="1">HCH11606-8</td></tr><tr><td rowspan="1" colspan="1">
                    <italic><tp:taxon-name><tp:taxon-name-part taxon-name-part-type="genus" reg="Chordodes">C.</tp:taxon-name-part> <tp:taxon-name-part taxon-name-part-type="species" reg="formosanus">formosanus</tp:taxon-name-part></tp:taxon-name></italic>
                  </td><td rowspan="1" colspan="1">11-II-2015</td><td rowspan="1" colspan="1">KX591951</td><td rowspan="1" colspan="1">Taipei Zoo, Taipei City, Taiwan</td><td rowspan="1" colspan="1">
                    <named-content xmlns:xlink="http://www.w3.org/1999/xlink" content-type="dwc:verbatimCoordinates" xlink:type="simple"><named-content content-type="geo-json" specific-use="{&#34;type&#34;:&#34;Point&#34;,&#34;coordinates&#34;:[121.580414,24.995750]}" id="NCID0E1RAG" xlink:type="simple">24°59'44.70"N, 121°34'49.49"E</named-content></named-content>
                  </td><td rowspan="1" colspan="1">Long-Chun Huang</td><td rowspan="1" colspan="1">NMNS</td><td rowspan="1" colspan="1">M</td><td rowspan="1" colspan="1">115</td><td rowspan="1" colspan="1">HCH11606-8</td></tr><tr><td rowspan="1" colspan="1">
                    <italic><tp:taxon-name><tp:taxon-name-part taxon-name-part-type="genus" reg="Chordodes">C.</tp:taxon-name-part> <tp:taxon-name-part taxon-name-part-type="species" reg="formosanus">formosanus</tp:taxon-name-part></tp:taxon-name></italic>
                  </td><td rowspan="1" colspan="1">4-III-2015</td><td rowspan="1" colspan="1">KX591952</td><td rowspan="1" colspan="1">Jiaushi, Yilian, Taiwan</td><td rowspan="1" colspan="1">
                    <named-content xmlns:xlink="http://www.w3.org/1999/xlink" content-type="dwc:verbatimCoordinates" xlink:type="simple"><named-content content-type="geo-json" specific-use="{&#34;type&#34;:&#34;Point&#34;,&#34;coordinates&#34;:[121.747256,24.832117]}" id="NCID0EOTAG" xlink:type="simple">24°49'55.62"N, 121°44'50.12"E</named-content></named-content>
                  </td><td rowspan="1" colspan="1">Ming-Chung Chiu</td><td rowspan="1" colspan="1">NTU</td><td rowspan="1" colspan="1">M</td><td rowspan="1" colspan="1">43</td><td rowspan="1" colspan="1">HCH26207</td></tr><tr><td rowspan="1" colspan="1">
                    <italic><tp:taxon-name><tp:taxon-name-part taxon-name-part-type="genus" reg="Chordodes">C.</tp:taxon-name-part> <tp:taxon-name-part taxon-name-part-type="species" reg="formosanus">formosanus</tp:taxon-name-part></tp:taxon-name></italic>
                  </td><td rowspan="1" colspan="1">10-XI-2015</td><td rowspan="1" colspan="1">KX591953</td><td rowspan="1" colspan="1">Jiaushi, Yilian, Taiwan</td><td rowspan="1" colspan="1">
                    <named-content xmlns:xlink="http://www.w3.org/1999/xlink" content-type="dwc:verbatimCoordinates" xlink:type="simple"><named-content content-type="geo-json" specific-use="{&#34;type&#34;:&#34;Point&#34;,&#34;coordinates&#34;:[121.747256,24.832117]}" id="NCID0ECVAG" xlink:type="simple">24°49'55.62"N, 121°44'50.12"E</named-content></named-content>
                  </td><td rowspan="1" colspan="1">Ming-Chung Chiu</td><td rowspan="1" colspan="1">NTU</td><td rowspan="1" colspan="1">M</td><td rowspan="1" colspan="1">204</td><td rowspan="1" colspan="1">HAc26216</td></tr></tbody></table><table-wrap-foot><fn><p>LBM: Lake Biwa Museum; NMNS: National Museum of Natural Science; NTU: National Taiwan University</p></fn><fn><p>
                  <sup>1</sup> Holotype</p></fn><fn><p>
                  <sup>2</sup> Allotype</p></fn><fn><p>
                  <sup>3</sup> Female specimen with insufficient DNA for sequencing</p></fn></table-wrap-foot></table-wrap><table-wrap id="T2" position="float" orientation="portrait"><label>Table 2.</label><caption><p>Mantid and grasshopper horsehair worm host information.</p></caption><table id="TID0EFJAG" rules="all"><tbody><tr><th rowspan="1" colspan="1">Host code (see Table <xref ref-type="table" rid="T1">1</xref>)</th><th rowspan="1" colspan="1">Host species</th><th rowspan="1" colspan="1">Host sex</th><th rowspan="1" colspan="1">Host length (mm)</th></tr><tr><td rowspan="1" colspan="1">HAc23302</td><td rowspan="1" colspan="1">
                    <italic><tp:taxon-name><tp:taxon-name-part taxon-name-part-type="genus" reg="Mecopoda">Mecopoda</tp:taxon-name-part> <tp:taxon-name-part taxon-name-part-type="species" reg="elongata">elongata</tp:taxon-name-part></tp:taxon-name></italic>
                  </td><td rowspan="1" colspan="1">M</td><td rowspan="1" colspan="1">31.5</td></tr><tr><td rowspan="1" colspan="1">HAc26201</td><td rowspan="1" colspan="1">
                    <italic><tp:taxon-name><tp:taxon-name-part taxon-name-part-type="genus" reg="Eugryllacris">Eugryllacris</tp:taxon-name-part></tp:taxon-name></italic> sp.</td><td rowspan="1" colspan="1">M</td><td rowspan="1" colspan="1">27.5</td></tr><tr><td rowspan="1" colspan="1">HAC26401</td><td rowspan="1" colspan="1">
                    <italic><tp:taxon-name><tp:taxon-name-part taxon-name-part-type="genus" reg="Neanias">Neanias</tp:taxon-name-part> <tp:taxon-name-part taxon-name-part-type="species" reg="magnus">magnus</tp:taxon-name-part></tp:taxon-name></italic>
                  </td><td rowspan="1" colspan="1">F</td><td rowspan="1" colspan="1">20.5</td></tr><tr><td rowspan="1" colspan="1">HAc26206</td><td rowspan="1" colspan="1">
                    <italic><tp:taxon-name><tp:taxon-name-part taxon-name-part-type="genus" reg="Neanias">Neanias</tp:taxon-name-part> <tp:taxon-name-part taxon-name-part-type="species" reg="magnus">magnus</tp:taxon-name-part></tp:taxon-name></italic>
                  </td><td rowspan="1" colspan="1">M</td><td rowspan="1" colspan="1">21.9</td></tr><tr><td rowspan="1" colspan="1">HAc26207</td><td rowspan="1" colspan="1">
                    <italic><tp:taxon-name><tp:taxon-name-part taxon-name-part-type="genus" reg="Eugryllacris">Eugryllacris</tp:taxon-name-part></tp:taxon-name></italic> sp.</td><td rowspan="1" colspan="1">M</td><td rowspan="1" colspan="1">27.2</td></tr><tr><td rowspan="1" colspan="1">HAc26208</td><td rowspan="1" colspan="1">
                    <italic><tp:taxon-name><tp:taxon-name-part taxon-name-part-type="genus" reg="Eugryllacris">Eugryllacris</tp:taxon-name-part></tp:taxon-name></italic> sp.</td><td rowspan="1" colspan="1">M</td><td rowspan="1" colspan="1">25.9</td></tr><tr><td rowspan="1" colspan="1">HAc26209</td><td rowspan="1" colspan="1">
                    <italic><tp:taxon-name><tp:taxon-name-part taxon-name-part-type="genus" reg="Hexacentrus">Hexacentrus</tp:taxon-name-part> <tp:taxon-name-part taxon-name-part-type="species" reg="japonicus">japonicus</tp:taxon-name-part></tp:taxon-name></italic>
                  </td><td rowspan="1" colspan="1">F</td><td rowspan="1" colspan="1">29.4</td></tr><tr><td rowspan="1" colspan="1">HAc26210</td><td rowspan="1" colspan="1">
                    <italic><tp:taxon-name><tp:taxon-name-part taxon-name-part-type="genus" reg="Sinochlora">Sinochlora</tp:taxon-name-part> <tp:taxon-name-part taxon-name-part-type="species" reg="longifissa">longifissa</tp:taxon-name-part></tp:taxon-name></italic>
                  </td><td rowspan="1" colspan="1">F</td><td rowspan="1" colspan="1">33.5</td></tr><tr><td rowspan="1" colspan="1">HAc26211-12</td><td rowspan="1" colspan="1">
                    <italic><tp:taxon-name><tp:taxon-name-part taxon-name-part-type="genus" reg="Hexacentrus">Hexacentrus</tp:taxon-name-part> <tp:taxon-name-part taxon-name-part-type="species" reg="unicolor">unicolor</tp:taxon-name-part></tp:taxon-name></italic>
                  </td><td rowspan="1" colspan="1">F</td><td rowspan="1" colspan="1">28.8</td></tr><tr><td rowspan="1" colspan="1">HAc26214</td><td rowspan="1" colspan="1">
                    <italic><tp:taxon-name><tp:taxon-name-part taxon-name-part-type="genus" reg="Elimaea">Elimaea</tp:taxon-name-part></tp:taxon-name></italic> sp.</td><td rowspan="1" colspan="1">F</td><td rowspan="1" colspan="1">27.1</td></tr><tr><td rowspan="1" colspan="1">HAc26215</td><td rowspan="1" colspan="1">
                    <italic><tp:taxon-name><tp:taxon-name-part taxon-name-part-type="genus" reg="Deflorita">Deflorita</tp:taxon-name-part> <tp:taxon-name-part taxon-name-part-type="species" reg="apicalis">apicalis</tp:taxon-name-part></tp:taxon-name></italic>
                  </td><td rowspan="1" colspan="1">M</td><td rowspan="1" colspan="1">22.3</td></tr><tr><td rowspan="1" colspan="1">HAc26217</td><td rowspan="1" colspan="1">
                    <italic><tp:taxon-name><tp:taxon-name-part taxon-name-part-type="genus" reg="Pyrgocorypha">Pyrgocorypha</tp:taxon-name-part> <tp:taxon-name-part taxon-name-part-type="species" reg="formosana">formosana</tp:taxon-name-part></tp:taxon-name></italic>
                  </td><td rowspan="1" colspan="1">F</td><td rowspan="1" colspan="1">41.3</td></tr><tr><td rowspan="1" colspan="1">HAc26219-20</td><td rowspan="1" colspan="1">
                    <italic><tp:taxon-name><tp:taxon-name-part taxon-name-part-type="genus" reg="Phaulula">Phaulula</tp:taxon-name-part></tp:taxon-name></italic> sp.</td><td rowspan="1" colspan="1">F</td><td rowspan="1" colspan="1">23.1</td></tr><tr><td rowspan="1" colspan="1">HAc26221-21A</td><td rowspan="1" colspan="1">
                    <italic><tp:taxon-name><tp:taxon-name-part taxon-name-part-type="genus" reg="Hexacentrus">Hexacentrus</tp:taxon-name-part> <tp:taxon-name-part taxon-name-part-type="species" reg="unicolor">unicolor</tp:taxon-name-part></tp:taxon-name></italic>
                  </td><td rowspan="1" colspan="1">F</td><td rowspan="1" colspan="1">23.9</td></tr><tr><td rowspan="1" colspan="1">HAc26222</td><td rowspan="1" colspan="1">
                    <italic><tp:taxon-name><tp:taxon-name-part taxon-name-part-type="genus" reg="Hexacentrus">Hexacentrus</tp:taxon-name-part> <tp:taxon-name-part taxon-name-part-type="species" reg="unicolor">unicolor</tp:taxon-name-part></tp:taxon-name></italic>
                  </td><td rowspan="1" colspan="1">F</td><td rowspan="1" colspan="1">29.1</td></tr><tr><td rowspan="1" colspan="1">HAc26223</td><td rowspan="1" colspan="1">
                    <italic><tp:taxon-name><tp:taxon-name-part taxon-name-part-type="genus" reg="Elimaea">Elimaea</tp:taxon-name-part></tp:taxon-name></italic> sp.</td><td rowspan="1" colspan="1">F</td><td rowspan="1" colspan="1">27.2</td></tr><tr><td rowspan="1" colspan="1">HAc26225-26</td><td rowspan="1" colspan="1">
                    <italic><tp:taxon-name><tp:taxon-name-part taxon-name-part-type="genus" reg="Neanias">Neanias</tp:taxon-name-part> <tp:taxon-name-part taxon-name-part-type="species" reg="magnus">magnus</tp:taxon-name-part></tp:taxon-name></italic>
                  </td><td rowspan="1" colspan="1">M</td><td rowspan="1" colspan="1">17.9</td></tr><tr><td rowspan="1" colspan="1">HAc26228</td><td rowspan="1" colspan="1">
                    <italic><tp:taxon-name><tp:taxon-name-part taxon-name-part-type="genus" reg="Hexacentrus">Hexacentrus</tp:taxon-name-part> <tp:taxon-name-part taxon-name-part-type="species" reg="unicolor">unicolor</tp:taxon-name-part></tp:taxon-name></italic>
                  </td><td rowspan="1" colspan="1">M</td><td rowspan="1" colspan="1">28.4</td></tr><tr><td rowspan="1" colspan="1">HAc26231</td><td rowspan="1" colspan="1">
                    <italic><tp:taxon-name><tp:taxon-name-part taxon-name-part-type="genus" reg="Eugryllacris">Eugryllacris</tp:taxon-name-part></tp:taxon-name></italic> sp.</td><td rowspan="1" colspan="1">F</td><td rowspan="1" colspan="1">30.6</td></tr><tr><td rowspan="1" colspan="1">HAc26232</td><td rowspan="1" colspan="1">
                    <italic><tp:taxon-name><tp:taxon-name-part taxon-name-part-type="genus" reg="Isopsera">Isopsera</tp:taxon-name-part></tp:taxon-name></italic> sp.</td><td rowspan="1" colspan="1">M</td><td rowspan="1" colspan="1">24.1</td></tr><tr><td rowspan="1" colspan="1">HCH11606-8</td><td rowspan="1" colspan="1">
                    <italic><tp:taxon-name><tp:taxon-name-part taxon-name-part-type="genus" reg="Acromantis">Acromantis</tp:taxon-name-part> <tp:taxon-name-part taxon-name-part-type="species" reg="japonica">japonica</tp:taxon-name-part></tp:taxon-name></italic>
                  </td><td rowspan="1" colspan="1">F</td><td rowspan="1" colspan="1">29.4</td></tr><tr><td rowspan="1" colspan="1">HCH26207</td><td rowspan="1" colspan="1">
                    <italic><tp:taxon-name><tp:taxon-name-part taxon-name-part-type="genus" reg="Leptoteratura">Leptoteratura</tp:taxon-name-part></tp:taxon-name></italic> sp.</td><td rowspan="1" colspan="1">F</td><td rowspan="1" colspan="1">9.6</td></tr><tr><td rowspan="1" colspan="1">HAc26216</td><td rowspan="1" colspan="1">
                    <italic><tp:taxon-name><tp:taxon-name-part taxon-name-part-type="genus" reg="Holochlora">Holochlora</tp:taxon-name-part> <tp:taxon-name-part taxon-name-part-type="species" reg="japonica">japonica</tp:taxon-name-part></tp:taxon-name></italic>
                  </td><td rowspan="1" colspan="1">F</td><td rowspan="1" colspan="1">39.2</td></tr></tbody></table></table-wrap><fig id="F7" position="float" orientation="portrait"><label>Figure 7.</label><caption><p>Neighbor-joining tree of <italic><tp:taxon-name><tp:taxon-name-part taxon-name-part-type="genus" reg="Acutogordius">Acutogordius</tp:taxon-name-part> <tp:taxon-name-part taxon-name-part-type="species" reg="taiwanensis">taiwanensis</tp:taxon-name-part></tp:taxon-name></italic> sp. n. and <italic><tp:taxon-name><tp:taxon-name-part taxon-name-part-type="genus" reg="Chordodes">Chordodes</tp:taxon-name-part> <tp:taxon-name-part taxon-name-part-type="species" reg="formosanus">formosanus</tp:taxon-name-part></tp:taxon-name></italic> compared to <italic><tp:taxon-name><tp:taxon-name-part taxon-name-part-type="genus" reg="Chordodes">C.</tp:taxon-name-part> <tp:taxon-name-part taxon-name-part-type="species" reg="japonensis">japonensis</tp:taxon-name-part></tp:taxon-name></italic>, <italic><tp:taxon-name><tp:taxon-name-part taxon-name-part-type="genus" reg="Gordius">Gordius</tp:taxon-name-part> <tp:taxon-name-part taxon-name-part-type="species" reg="attoni">attoni</tp:taxon-name-part></tp:taxon-name></italic>, <tp:taxon-name><tp:taxon-name-part taxon-name-part-type="genus" reg="Gordius">G.</tp:taxon-name-part> <tp:taxon-name-part taxon-name-part-type="uncertainty-rank">cf</tp:taxon-name-part> <tp:taxon-name-part taxon-name-part-type="species" reg="robustus">robustus</tp:taxon-name-part></tp:taxon-name>, <italic><tp:taxon-name><tp:taxon-name-part taxon-name-part-type="genus" reg="Gordius">G.</tp:taxon-name-part> <tp:taxon-name-part taxon-name-part-type="species" reg="balticus">balticus</tp:taxon-name-part></tp:taxon-name></italic>, and <italic><tp:taxon-name><tp:taxon-name-part taxon-name-part-type="genus" reg="Paragordius">Paragordius</tp:taxon-name-part></tp:taxon-name></italic> sp. Numbers at the nodes represent the percentage of 5,000 bootstrap replicates.</p></caption><graphic xmlns:xlink="http://www.w3.org/1999/xlink" xlink:href="zookeys-683-001-g007.jpg" position="float" orientation="portrait" xlink:type="simple" id="oo_143681.jpg"/></fig></tp:treatment-sec><ref-list><ref id="B6"><mixed-citation xmlns:xlink="http://www.w3.org/1999/xlink" xlink:type="simple">
          <person-group><name name-style="western"><surname>Chiu</surname><given-names>MC</given-names></name><name name-style="western"><surname>Huang</surname><given-names>CG</given-names></name><name name-style="western"><surname>Wu</surname><given-names>WJ</given-names></name><name name-style="western"><surname>Shiao</surname><given-names>SF</given-names></name></person-group> (<year>2011</year>) <article-title>A new horsehair worm, <italic><tp:taxon-name><tp:taxon-name-part taxon-name-part-type="genus">Chordodes</tp:taxon-name-part> <tp:taxon-name-part taxon-name-part-type="species">formosanus</tp:taxon-name-part></tp:taxon-name></italic> sp. n. (<tp:taxon-name><tp:taxon-name-part taxon-name-part-type="phylum">Nematomorpha</tp:taxon-name-part></tp:taxon-name>, <tp:taxon-name><tp:taxon-name-part taxon-name-part-type="above-genus">Gordiida</tp:taxon-name-part></tp:taxon-name>) from <italic><tp:taxon-name><tp:taxon-name-part taxon-name-part-type="genus">Hierodula</tp:taxon-name-part></tp:taxon-name></italic> mantids of Taiwan and Japan with redescription of a closely related species, <italic><tp:taxon-name><tp:taxon-name-part taxon-name-part-type="genus">Chordodes</tp:taxon-name-part> <tp:taxon-name-part taxon-name-part-type="species">japonensis</tp:taxon-name-part></tp:taxon-name></italic>.</article-title> <source>ZooKeys</source> <volume>160</volume>: <fpage>1</fpage>–<lpage>22</lpage>. <ext-link xlink:type="simple" ext-link-type="doi" xlink:href="10.3897/zookeys.160.2290">https://doi.org/10.3897/zookeys.160.2290</ext-link></mixed-citation></ref><ref id="B26"><mixed-citation xmlns:xlink="http://www.w3.org/1999/xlink" xlink:type="simple">
          <person-group><name name-style="western"><surname>Schmidt-Rhaesa</surname><given-names>A</given-names></name><name name-style="western"><surname>Sato</surname><given-names>T</given-names></name></person-group> (<year>2009</year>) <article-title><italic><tp:taxon-name><tp:taxon-name-part taxon-name-part-type="genus">Gordionus</tp:taxon-name-part> <tp:taxon-name-part taxon-name-part-type="species">chinensis</tp:taxon-name-part></tp:taxon-name></italic> and <italic><tp:taxon-name><tp:taxon-name-part taxon-name-part-type="genus">Gordionus</tp:taxon-name-part> <tp:taxon-name-part taxon-name-part-type="species">kii</tp:taxon-name-part></tp:taxon-name></italic> sp. nov. (<tp:taxon-name><tp:taxon-name-part taxon-name-part-type="phylum">Nematomorpha</tp:taxon-name-part></tp:taxon-name>: <tp:taxon-name><tp:taxon-name-part taxon-name-part-type="above-genus">Gordiida</tp:taxon-name-part></tp:taxon-name>), new reports of the genus <italic><tp:taxon-name><tp:taxon-name-part taxon-name-part-type="genus">Gordionus</tp:taxon-name-part></tp:taxon-name></italic> in Japan.</article-title> <source>Species Diversity</source> <volume>14</volume>: <fpage>61</fpage>–<lpage>67</lpage>.</mixed-citation></ref></ref-list></tp:taxon-treatment>
